# Supplementary material for: Search for common targets of lithium and valproic acid identifies novel epigenetic effects of lithium on the rat leptin receptor gene
Source: Transl Psychiatry. 2015 Jul 14;5(7):e600–. doi: 10.1038/tp.2015.90 (PMC5068731; doi:10.1038/tp.2015.90)
Supplement: Supplementary Table 1 [file tp201590x1.xls]

## Sheet: Sheet1
Probes and their associated genes up- or downregulated by lithium or valproic acid
Upregulated by lithium						Downregulated by lithium						Upregulated by valproic acid						Downregulated by valproic acid
probeset_id	p_value	q_value	fold_change	2^fold_change	gene_info	probeset_id	p_value	q_value	fold_change	2^fold_change	gene_info	probeset_id	p_value	q_value	fold_change	2^fold_change	gene_info	probeset_id	p_value	q_value	fold_change	2^fold_change	gene_info
6227287	1.18636e-06	0.0521301	0.830833	1.77871	Hba-a2 protein involved in the transport of oxygen in red blood cells [RGD]	5711926	0.000126881	0.392672	-0.7825	0.581359	Ebf2	6260374	7.89676e-12	7.52937e-06	1.06583	2.09337	Slc16a10	6654647	2.17747e-05	0.0233371	-0.718333	0.607799	Plec1
6157272	1.40367e-06	0.0521301	0.986667	1.9816	Hba-a2 protein involved in the transport of oxygen in red blood cells [RGD]	5887714	0.000260086	0.491344	-0.751667	0.593917	RGD1562811	6171598	1.73934e-11	7.52937e-06	1.35417	2.5565	Hmgcs2	5971506	0.00018099	0.0743275	-0.826667	0.56383	LOC296111
5640761	1.47825e-06	0.0521301	0.851667	1.80458	LOC287167 (Hba)	6518251	0.000521527	0.573816	-1.09667	0.467595	Klhl14	5860426	1.59311e-10	2.37637e-05	1.08333	2.11892	Hmgcs2	6634189	0.000257593	0.0895365	-1.0475	0.483806	Htra4
6165540	1.54688e-06	0.0521301	0.823333	1.76949	Hba-a2 protein involved in the transport of oxygen in red blood cells [RGD]	6130071	0.000609779	0.587513	-0.760833	0.590155	Klhl14	6498071	2.39741e-10	3.01835e-05	0.725833	1.65386	Peci	6005833	0.000472042	0.122248	-0.751667	0.593917	Vom2r72
5930831	2.52182e-06	0.0658296	0.985	1.97931	Hba-a2 protein involved in the transport of oxygen in red blood cells [RGD]	6210060	0.000750424	0.618665	-0.7725	0.585402	RGD1566226	5892608	3.17977e-10	3.01835e-05	1.07333	2.10428	Cox6b2	6234656	0.000517927	0.127307	-0.834167	0.560907	RGD1560217
6170306	5.99831e-06	0.102675	0.9825	1.97589	Hba-a2 protein involved in the transport of oxygen in red blood cells [RGD]	6531875	0.000792836	0.630133	-0.8075	0.571371	Nsun2	6435889	5.75194e-10	4.61995e-05	1.075	2.10672	Hmgcs2	6674114	0.00052991	0.128769	-0.879167	0.543681	Mcemp1(RGD1565374 )
6051476	8.08428e-06	0.119758	1.01667	2.02324	Hba-a2 protein involved in the transport of oxygen in red blood cells [RGD]	5728878	0.00107724	0.668536	-0.810833	0.570053	Agmat	5693600	5.36973e-09	0.000204856	0.998333	1.99769	Slc16a10	6244610	0.000636583	0.141545	-0.701667	0.614861	RGD1565416
6290625	2.33326e-05	0.203024	0.9575	1.94194	Hba-a2 protein involved in the transport of oxygen in red blood cells [RGD]	5627498	0.00191415	0.732866	-0.7575	0.59152	Chrm5 M5 muscarinic receptor; stimulates phosphoinositide hydrolysis without affecting adenylyl cyclase activity [RGD]	5974336	6.53287e-09	0.00021009	1.29667	2.45661	Ptgr1	6382584	0.000784673	0.154788	-0.739167	0.599085	Cabp4
5929473	6.15339e-05	0.298987	0.734167	1.66344	H2-Ea	6576040	0.00211581	0.743506	-0.759167	0.590837	Mgam	6042599	1.12635e-08	0.00028685	0.980833	1.9736	Lrrc9	6473054	0.000801461	0.155925	-0.74	0.598739	Hpgd
6192899	6.24682e-05	0.300525	1.32917	2.51258	RGD1563741	6408534	0.00215232	0.746639	-0.7125	0.610262	RGD1561200	6120073	1.1877e-08	0.000295273	0.928333	1.90308	Mt2A	5796965	0.000838368	0.159537	-1.20167	0.434772	Gpr182
5919218	6.73338e-05	0.313999	0.8225	1.76847	Plg	5998391	0.00230117	0.755376	-0.7325	0.60186	Akt1 inhibits JUN kinase activation and mediates inhibition of apoptosis [RGD]	5916729	1.48298e-08	0.000336622	0.713333	1.63959	Mgst1	6432359	0.000958625	0.169596	-0.731667	0.602208	RGD1564516
5729215	8.10535e-05	0.33989	0.8625	1.81819	LOC100134871 (Hbb)	6306821	0.00261703	0.771092	-0.925	0.526681	Hemgn may be involved in osteoblast recruitment into growing bone tissue [RGD]	6289054	1.8617e-08	0.000388782	1.19667	2.2921	Cox6b2	6172643	0.00102249	0.175368	-0.731667	0.602208	Nin
5784046	8.16764e-05	0.340723	0.755	1.68763	Cd93 enhances cell-cell interactions; may play a role in innate immune response against pathogens and toxic cell debris [RGD]	6093366	0.00442968	0.831199	-0.7275	0.60395	Ldlrad3	5726673	3.98941e-08	0.000594916	1.1075	2.15472	Hmgcs2	6175445	0.00117284	0.186483	-0.808333	0.571041	LOC294903
6144927	9.01179e-05	0.353323	0.896667	1.86176	RGD1565622	5644159	0.00560329	0.851758	-0.718333	0.607799	Unc13c may play signaling role during neurotransmitter release [RGD]	6162841	7.01918e-08	0.000862251	0.73	1.65864	Acaa2	6170879	0.00224436	0.244412	-0.7625	0.589474	Ccne2
6362395	9.66115e-05	0.359887	0.759167	1.69251	RT1-Ba	6350776	0.00631354	0.861147	-1.03417	0.488297	RGD1561575	6433979	7.46029e-08	0.000862508	0.8725	1.83083	Mt1a	6427061	0.00250537	0.256798	-0.72	0.607097	Gpx6
6012904	0.000112927	0.381597	0.763333	1.69741	LOC100134871	6201064	0.00951972	0.899798	-0.8	0.574349	Kif20b	6104957	7.80419e-08	0.000876216	0.8175	1.76235	C1r	6211067	0.00272538	0.266417	-0.780833	0.582031	Il17rc
5995166	0.00015969	0.419503	0.8275	1.77461	Cd74	5897869	0.00946745	0.899798	-0.720833	0.606747	Gtpbp5	6118662	8.60845e-08	0.000936311	0.720833	1.64813	Cox6b2	6077072	0.00285507	0.271161	-0.711667	0.610614	Dock11
6467037	0.000216183	0.474941	0.724167	1.65195	Il17rc	6015609	0.011662	0.919037	-1.02333	0.491979	Timm17a human homolog is a translocase in the inner mitochondrial membrane [RGD]	6476978	9.25168e-08	0.00094708	1.03	2.04202	Lrrc9	5801539	0.00315996	0.280778	-0.815833	0.56808	LOC499653
6411147	0.000216878	0.474941	1.0125	2.0174	Cd4 MHC class II binding protein that may be a candidate gene for collagen-induced arthritis; human CD4 is a receptor required for HIV infection [RGD]	5625798	0.0128929	0.92638	-0.849167	0.555105	RGD1310572	6649653	9.72392e-08	0.000985759	0.880833	1.84144	Hmgcs2	6695500	0.00354838	0.293696	-0.7025	0.614506	Ift88
6461988	0.000223586	0.476627	0.821667	1.76745	LOC287167	5693137	0.012986	0.926929	-0.930833	0.524555	RGD1561442	5749833	1.07453e-07	0.0010689	0.7575	1.69056	Hpcal1	6225950	0.00359468	0.295193	-0.789167	0.578678	Robo3
6378953	0.000231913	0.477879	0.918333	1.88993	Hbb beta-globin chain of hemoglobin, which binds and transports oxygen to peripheral tissues [RGD]	5689239	0.013711	0.928077	-0.9425	0.52033	Cpeb3	6626052	1.8185e-07	0.00148203	1.04	2.05623	Lrrc9	6606826	0.00361094	0.295711	-0.730833	0.602556	Tmem55a
6638711	0.000249435	0.483709	0.9225	1.8954	RGD1308454	6588991	0.0152828	0.935342	-0.764167	0.588793	Fmo3 responsible for methimazole S-oxidation and NADPH oxidation [RGD]	6084503	1.83096e-07	0.00148203	1.0975	2.13984	Lrrc9	5998391	0.0040835	0.310136	-0.761667	0.589814	Akt1 inhibits JUN kinase activation and mediates inhibition of apoptosis [RGD]
5621433	0.000288857	0.503355	0.75	1.68179	Tgm2 catalyzes acyl transferase reaction of gamma-carboxamide groups of glutamine residues (donor peptide) with epsilon-amino groups of lysine residues (acceptor peptide) [RGD]	6723761	0.0153819	0.936498	-0.7425	0.597703	Cacna1d has high voltage L-type calcium channel activity that is sensitive to dihydropyridines [RGD]	6600233	2.4682e-07	0.00172588	0.8275	1.77461	Fkbp14	6499113	0.00486053	0.331137	-0.856667	0.552227	Shh
6231114	0.000294938	0.503358	0.7525	1.68471	Tec protein-tyrosine kinase; may play a role in early response phase of liver regeneration [RGD]	6501891	0.0157529	0.939476	-0.7925	0.577343	RGD1310270	5942961	2.58435e-07	0.00176371	0.985	1.97931	Gpr165	6583257	0.00509702	0.336431	-0.803333	0.573024	Foxo4
5639502	0.000299781	0.503358	0.918333	1.88993	Hbb beta-globin chain of hemoglobin, which binds and transports oxygen to peripheral tissues [RGD]	6272463	0.0164868	0.941443	-1.12667	0.457972	Mrps9	5833966	3.02684e-07	0.00191545	0.755	1.68763	C1s	6134125	0.00520128	0.338863	-0.755833	0.592204	RGD1563578
6665630	0.000413861	0.544611	0.8325	1.78077	Ppan	5725727	0.0168922	0.94294	-0.986667	0.504642	Btnl8 member of a family of proteins related to the butyrophilin family by sequence similarity; may play a role in regulation of immune response [RGD]	6574406	3.09006e-07	0.00194368	0.8175	1.76235	Gpr165	6555111	0.00632952	0.363897	-0.701667	0.614861	LOC691572
5706335	0.000431502	0.546878	0.841667	1.79212	Hbb beta-globin chain of hemoglobin, which binds and transports oxygen to peripheral tissues [RGD]	5625518	0.0175796	0.944123	-0.8625	0.549999	Poln	6376926	4.21406e-07	0.00241766	0.755	1.68763	Mgst1	6135365	0.00726727	0.380092	-0.776667	0.583714	Slc7a9
6189680	0.000444608	0.547994	1.05917	2.08373	Mpzl2	6523078	0.0197065	0.953739	-0.855833	0.552546	RGD1560217	5779803	4.56103e-07	0.00248578	0.9125	1.8823	Ppic	6550408	0.00727665	0.380133	-0.734167	0.601165	LOC679789
6478863	0.000466534	0.559061	0.795	1.73508	LOC688972	6065677	0.0209852	0.957292	-0.9625	0.513167	Plcb2 may play a role in inositol mediated signal transduction of bitter taste perception [RGD]	6177952	4.67633e-07	0.00250642	0.828333	1.77563	Lrrc9	5999029	0.0081353	0.39411	-0.709167	0.611673	LOC300274
5680585	0.000528128	0.573816	0.791667	1.73107	Znf503	6298581	0.0218375	0.959023	-0.863333	0.549681	Vom2r5	6038329	5.64238e-07	0.00275306	0.761667	1.69545	Hmgcs2	6306821	0.00835467	0.39734	-0.7475	0.595635	Hemgn may be involved in osteoblast recruitment into growing bone tissue [RGD]
6179244	0.000532905	0.573816	0.701667	1.62638	Drd1a induces dopamine sensitive adenylate cyclase activation; plays a role in regulating food intake [RGD]	5656539	0.0224407	0.96103	-0.87	0.547147	Pfkfb1 bifunctional enzyme; catalyzes synthesis and degradation of fructose 2,6-bisphosphate, a ubiquitous stimulator of glycolysis [RGD]	6171168	6.96685e-07	0.00309553	1.3575	2.56241	Cndp1	6597856	0.0085619	0.400432	-0.916667	0.529731	Cpb1
5722922	0.00055649	0.580494	0.838333	1.78798	Cd93 enhances cell-cell interactions; may play a role in innate immune response against pathogens and toxic cell debris [RGD]	6734437	0.022694	0.961386	-0.821667	0.565788	Dnd1	6458773	7.98528e-07	0.00332187	0.784167	1.7221	Cyp2j4	6307426	0.00889727	0.405418	-0.753333	0.593231	Lpp
6706968	0.000564634	0.580494	0.878333	1.83825	LOC100134871	5938944	0.022979	0.962104	-1.14333	0.452713	RGD1562204	5727960	8.24739e-07	0.00337709	1.42	2.67586	Lrrc9	6040788	0.00901018	0.406552	-0.775	0.584389	Rims2
6500747	0.000602603	0.587501	0.9875	1.98275	MGC72973	6255205	0.0231313	0.963017	-0.771667	0.58574	Ace catalyzes the conversion of angiotensin I to angiotensin II; plays a role in regulation of blood pressure [RGD]	6116824	8.76148e-07	0.00347847	0.804167	1.74614	Acaa2	6268538	0.0109997	0.429232	-0.749167	0.594947	Sfrs2ip
5954465	0.000750529	0.618665	0.955	1.93858	Ranbp3l	5744671	0.0232226	0.963363	-0.73	0.602904	Mgam	5710375	9.4994e-07	0.00361502	0.8775	1.83719	Mt2A	6236949	0.0116826	0.43761	-0.841667	0.557998	RGD1562326
6012644	0.000831793	0.630133	0.733333	1.66248	Trim6	6281050	0.023992	0.963693	-0.795833	0.57601	Trrap	6599340	9.52089e-07	0.00361502	0.714167	1.64054	Acaa2	6065238	0.0131633	0.454217	-0.845	0.556711	Falz
6250009	0.000833379	0.630133	0.7725	1.70823	Polr2c	6714724	0.0243989	0.964742	-0.759167	0.590837	Lrp1b	6207322	1.00128e-06	0.00365421	0.706667	1.63203	Lrrc9	6538401	0.0136304	0.458534	-0.951667	0.517035	Polk
6178087	0.000850476	0.632685	0.735833	1.66536	Hbb beta-globin chain of hemoglobin, which binds and transports oxygen to peripheral tissues [RGD]	5828961	0.0254655	0.966879	-0.815	0.568408	Retnlg	6569082	1.08941e-06	0.00385598	0.764167	1.69839	Cxcl16	5625518	0.0141297	0.462943	-0.754167	0.592889	Poln
5965095	0.00085053	0.632685	0.7175	1.64433	Il12rb2 transmembrane protein that belongs to the hemopoietin receptor superfamily; human homolg binds interleukin (IL)12 with a low affinity and may be a part of the IL12 receptor complex [RGD]	5628667	0.0277839	0.969496	-0.72	0.607097	RGD1559695	6115350	1.17563e-06	0.00407821	1.13167	2.19112	Hmgcs2	6523078	0.0142923	0.464483	-0.768333	0.587095	RGD1560217
5627673	0.00096483	0.653192	0.769167	1.70429	Cd93 enhances cell-cell interactions; may play a role in innate immune response against pathogens and toxic cell debris [RGD]	5942851	0.0337663	0.978326	-0.721667	0.606396	Irs4	6457135	1.21315e-06	0.00414936	0.740833	1.67114	Spata6	6033879	0.0144867	0.466532	-0.808333	0.571041	LOC502850
6292261	0.000978536	0.655386	0.850833	1.80354	Bace2	6245853	0.0341701	0.979254	-0.7175	0.60815	Isy1	6321876	1.25156e-06	0.00421558	0.921667	1.8943	Lrrc9	6240993	0.0149606	0.471029	-0.8525	0.553824	Prdm10
5945194	0.00106126	0.664839	0.744167	1.67501	Alas2 erythroid-specific isozyme that catalyzes the conversion of glycine and succinyl-CoA to 5-aminolevulinate [RGD]	5880777	0.0358052	0.980897	-0.888333	0.540238	Tacc3 This gene encodes a member of the transforming, acidic coiled-coil (TACC) family of proteins. Members of this family are centrosomal proteins that interact with microtubules and tubulin. TACC proteins are thought to be involved in centrosome/mitotic spindle dynamics and gene regulation. [provided by RefSeq]	6150333	1.28396e-06	0.00428325	0.773333	1.70921	Gsta4	5828048	0.0153087	0.474463	-0.748333	0.595291	LOC688243
5681152	0.00113447	0.674258	0.808333	1.75119	RGD1561267	5820265	0.0367507	0.981457	-0.8025	0.573355	Tgfb1i1 focal adhesion protein/steroid receptor co-activator; binds to hsp27 and inhibits the ability of hsp27 to provide protection against heat shock [RGD]	6040606	1.32552e-06	0.00436923	0.780833	1.71812	Lrrc9	6715980	0.0154054	0.475442	-0.79	0.578344	Tnmd
6061736	0.00136405	0.69667	0.831667	1.77974	Slc6a20 may act as a neurotransmitter transporter [RGD]	6402385	0.0366058	0.981457	-0.733333	0.601513	LOC679909	6449186	1.37094e-06	0.00443183	0.805	1.74715	Atp2b4	5678240	0.0163902	0.483856	-0.7025	0.614506	Ppp1r12b
5997036	0.00138042	0.697665	0.985833	1.98046	Col3a1 may be involved in craniofacial development [RGD]	6097146	0.03813	0.983595	-0.851667	0.554144	LOC685987	6128130	1.44303e-06	0.00459376	0.7875	1.72608	C1s	6737894	0.0167602	0.487392	-0.89	0.539614	Robo3
5961620	0.00138508	0.698447	0.77	1.70527	RGD1565622	5924111	0.0392706	0.984151	-0.83	0.562529	LOC686788	6392407	1.47097e-06	0.00464026	0.924167	1.89759	RGD1560603	6665915	0.0169854	0.489361	-0.734167	0.601165	Sec62
6217873	0.00150255	0.707048	0.805833	1.74815	LOC684872	6451151	0.0397045	0.985314	-0.769167	0.586756	Gpr179	6592771	1.63596e-06	0.0050268	0.8925	1.85639	Cyp2j4	6134043	0.0178137	0.496105	-0.710833	0.610967	LOC315370
6465144	0.00154191	0.70805	0.759167	1.69251	Nupr1 may act as a transcription factor to regulate pancreatic cell growth; expression increased in pancreatitis [RGD]	6731020	0.0397944	0.985623	-0.769167	0.586756	RGD1306866	6346900	1.68045e-06	0.00507125	0.828333	1.77563	Aldh16a1	6730322	0.0182618	0.499077	-0.805833	0.572032	Brwd3
6555197	0.0016369	0.712497	0.859167	1.81399	MGC72973	6542875	0.0450723	0.989188	-0.755	0.592546	Chfr	6663729	1.85762e-06	0.00538791	0.795	1.73508	RT1-CE5	6684582	0.0193592	0.506898	-0.7225	0.606046	Bdp1
6745092	0.00166292	0.715026	0.825	1.77154	Slc6a20	6476008	0.0451633	0.98923	-0.7075	0.61238	Gucy2g a novel soluble guanylyl cyclase; may be involved in cGMP synthesis [RGD]	5992870	2.0448e-06	0.00569417	1.22083	2.33081	Ptgr1	5820328	0.0210522	0.519449	-0.804167	0.572693	Sipa1l3
6300633	0.00180965	0.723813	0.848333	1.80042	LOC680813	6599755	0.0472859	0.991329	-0.935	0.523042	V1rm4	6646018	2.06996e-06	0.00572594	0.7975	1.73809	Mt1a	6097419	0.0213395	0.521382	-0.815	0.568408	Robo3
6198105	0.00190913	0.732866	1.19667	2.2921	RGD1562851							5905408	2.31803e-06	0.0061121	1.0125	2.0174	Copz2	5714236	0.0222192	0.527237	-0.726667	0.604298	St5
5958057	0.00198485	0.735438	0.848333	1.80042	Abca6							6196663	2.68328e-06	0.00670279	0.828333	1.77563	Hist1h4b	6392273	0.0231875	0.53301	-0.7625	0.589474	Mcpt1
6667413	0.00210053	0.742998	0.818333	1.76337	RGD1565709							5694035	2.74408e-06	0.00680582	0.715833	1.64243	Lrrc9	6332904	0.0233427	0.533739	-0.940833	0.520932	Stard8
5696544	0.00219962	0.750083	0.744167	1.67501	C3 putative complement component C3; likely involved in innate immune response [RGD]							6488851	3.22861e-06	0.00744191	0.830833	1.77871	Cybrd1	6038222	0.0248257	0.542266	-0.7575	0.59152	RGD1564285
6126630	0.0022119	0.75026	0.711667	1.6377	RGD1560821							5640419	3.3587e-06	0.00762393	0.8675	1.8245	Ech1	6639582	0.0263027	0.550712	-0.745	0.596668	LOC679562
5657155	0.00228001	0.755376	0.725	1.6529	Colec12 mouse homolog is a scavenger receptor with a C-type lectin/carbohydrate recognition domain [RGD]							6255306	3.84769e-06	0.00839451	0.795833	1.73608	Mt2A	6099131	0.0289726	0.564108	-0.8625	0.549999	Csn1s2b
6746057	0.00249144	0.764301	0.875	1.83401	Myh11 transcription decreases following transformation with mutant p53 [RGD]							6571227	4.1876e-06	0.00890327	1.015	2.0209	RGD1564709	6318299	0.0297304	0.567693	-0.825833	0.564156	Yipf5
6001796	0.00252286	0.766442	0.701667	1.62638	Slc6a20 may act as a neurotransmitter transporter [RGD]							6406409	4.61685e-06	0.0094339	0.78	1.71713	RGD1560207	6743585	0.0301811	0.569932	-0.716667	0.608502	RGD1305869
6594831	0.00271251	0.776608	0.9175	1.88884	RGD1562717							6395838	4.75867e-06	0.00957818	0.81	1.75321	Gpr165	5648333	0.0313724	0.575798	-0.714167	0.609557	Dock11
5747325	0.00272988	0.77838	0.745	1.67597	RGD1562760							6291707	4.76295e-06	0.00957818	0.7725	1.70823	Spata6	6200545	0.0348467	0.589926	-0.74	0.598739	Mybpc2
6313994	0.00281829	0.782435	0.795	1.73508	Akap12							6429075	4.77002e-06	0.00957818	0.82	1.76541	Igsf1	6167744	0.0352444	0.591409	-0.8325	0.561555	LOC678755
6142072	0.00291055	0.790848	0.725833	1.65386	Slc6a20 may act as a neurotransmitter transporter [RGD]							5676963	4.97328e-06	0.00977946	0.988333	1.98389	Copz2	6654153	0.035683	0.593264	-0.909167	0.532492	Stag3
6422735	0.00322794	0.801332	0.931667	1.90748	Abca6							6659137	5.1605e-06	0.00997848	1.07417	2.10551	Cox6b2	6359281	0.042587	0.618672	-0.776667	0.583714	Chd1
6161764	0.0032468	0.801332	0.755833	1.68861	LOC688592							6376341	6.07469e-06	0.0108798	1.00583	2.0081	Atp2b4	6003460	0.0430813	0.620145	-0.709167	0.611673	Ttc39b
5854793	0.00331559	0.801332	0.779167	1.71614	Slc6a20 may act as a neurotransmitter transporter [RGD]							5770744	6.9041e-06	0.0116864	0.956667	1.94082	Lrrc9	5982399	0.0442186	0.62407	-0.745833	0.596323	Vom2r23
6213486	0.00350467	0.806351	0.8925	1.85639	Mmp14 enzyme which is an activator of progelatinase A [RGD]							6647614	7.89908e-06	0.0129075	0.798333	1.73909	Atp2b4	6406207	0.045123	0.626374	-0.715833	0.608853	Olr446
6581853	0.0036764	0.811687	0.81	1.75321	Cybb subunit of coronary microvascular endothelial cell NAD(P)H oxidase [RGD]							6481667	8.26036e-06	0.013249	0.848333	1.80042	Spata6	5893022	0.045433	0.627429	-0.73	0.602904	Vstm2a
5795405	0.00380587	0.814724	0.8	1.7411	Olr386 Olfactory receptors interact with odorant molecules in the nose, to initiate a neuronal response that triggers the perception of a smell. The olfactory receptor proteins are members of a large family of G-protein-coupled receptors (GPCR) arising from single coding-exon genes. Olfactory receptors share a 7-transmembrane domain structure with many neurotransmitter and hormone receptors and a…							6290135	9.03199e-06	0.0138893	0.745	1.67597	Tcn2
5869126	0.00382347	0.815755	0.779167	1.71614	Mmp2 plays important roles in wound healing, angiogenesis, platelet aggregation, and tumor metastasis; mediates the response of the intrinsic glomerular mesangial cell to inflammatory stimuli [RGD]							6732943	9.53262e-06	0.014552	0.749167	1.68082	Efhc2
6722491	0.00415214	0.827592	0.753333	1.68568	Ogn							6623212	9.76499e-06	0.0147557	1.24583	2.37155	Igsf1
6146733	0.0045493	0.833678	0.949167	1.93076	Gypc							5685235	9.85544e-06	0.0148494	1.35	2.54912	Igsf1
5676633	0.00458798	0.835323	0.899167	1.86499	Slc6a20 may act as a neurotransmitter transporter [RGD]							5956674	1.07621e-05	0.0156075	1.1025	2.14726	Lrrc9
5639975	0.004795	0.840719	0.834167	1.78283	Eya2 member of the eyes absent (EYA) family of proteins; may play a role in eye development; mouse homolog may act as a transcriptional activator [RGD]							6542771	1.11444e-05	0.0160063	0.724167	1.65195	RGD1560207
6236034	0.00486186	0.841334	0.751667	1.68374	Cdh5							6087559	1.11666e-05	0.0160161	0.759167	1.69251	Lrrc9
5757935	0.00490627	0.841972	0.886667	1.8489	LOC680133							6137258	1.14393e-05	0.0162506	1.00833	2.01158	Olr1571
5645825	0.00527894	0.844034	1.0725	2.10307	LOC691549							5692257	1.23239e-05	0.0168651	0.981667	1.97475	Plod2
5808976	0.00536042	0.844034	0.799167	1.7401	Gulp1							5690712	1.26052e-05	0.0171283	1.14917	2.21786	Atp2b4
6683694	0.00537703	0.844034	0.783333	1.7211	RGD1310224							6130071	1.27655e-05	0.0172658	0.749167	1.68082	Klhl14
6400618	0.0054231	0.845158	0.8625	1.81819	RGD1308385							6089756	1.29041e-05	0.017329	1.0875	2.12505	Lrrc9
6267287	0.00559867	0.851179	0.703333	1.62826	Tnfsf10 member of the tumor necrosis factor-alpha family of cytokines; may induce apoptosis [RGD]							5926052	1.36503e-05	0.0177063	0.779167	1.71614	Igsf1
6134742	0.00561185	0.851969	0.773333	1.70921	RGD1563741							6290063	1.45535e-05	0.0184419	1.07833	2.11159	Lrrc9
5999585	0.00566031	0.852728	0.808333	1.75119	Slc6a20 may act as a neurotransmitter transporter [RGD]							5747482	1.45902e-05	0.0184638	0.839167	1.78902	Iqcd
6699183	0.0060715	0.856936	0.803333	1.74513	LOC100134871							6089759	1.6491e-05	0.0200563	0.865833	1.82239	RGD1305899
6233315	0.00619084	0.858245	0.785833	1.72409	RGD1562717							6299520	1.67453e-05	0.0202604	0.845833	1.7973	Ephx2
5791807	0.0062381	0.858591	0.736667	1.66632	Ptgds catalyzes conversion of prostaglandin H2 to prostaglandin D2, a major prostaglandin that mediates sleep, body temperature, hormone release, and odor responses [RGD]							6500062	1.73229e-05	0.0206851	0.949167	1.93076	Gsta4
6452356	0.00629381	0.860297	0.71	1.6358	Top2a DNA topoisomerase, a nuclear enzyme that can alter the topologic state of DNA during transcription [RGD]							6651256	1.83553e-05	0.0212566	0.7625	1.69643	Igsf1
6023775	0.00686025	0.866419	0.700833	1.62544	Prl8a4 member of the rat placental prolactin family; bears structural similarity with prolactin and growth hormone [RGD]							6538767	1.86988e-05	0.0214015	0.988333	1.98389	Ppm1j
6614705	0.00691858	0.868242	0.803333	1.74513	Glra1 glycine receptor strychnine binding subunit; generates glycine gated strychnine sensitive chloride current in the central nervous system [RGD]							6277345	1.90973e-05	0.0217022	0.954167	1.93746	Usp43
6521992	0.00699503	0.869717	0.873333	1.83189	Col3a1 may be involved in craniofacial development [RGD]							5738460	2.0834e-05	0.0228268	0.790833	1.73007	Ly75
6564066	0.00719738	0.874195	0.75	1.68179	Hbb beta-globin chain of hemoglobin, which binds and transports oxygen to peripheral tissues [RGD]							5643876	2.13191e-05	0.023044	0.700833	1.62544	RGD1310224
6480340	0.00743248	0.878933	0.730833	1.6596	Slc6a20 may act as a neurotransmitter transporter [RGD]							6705760	2.1979e-05	0.0234165	1.2375	2.3579	Igsf1
6505914	0.00750744	0.879879	0.935	1.91189	Sdf2l1							6316591	2.20621e-05	0.0234347	0.705	1.63014	Ptgr1
6366646	0.00782429	0.88487	0.94	1.91853	RGD1561472							5760682	2.26581e-05	0.0238976	0.881667	1.8425	Lrrc9
6317719	0.00783401	0.88487	0.871667	1.82978	MGC72973							5668831	2.31821e-05	0.0242058	1.0125	2.0174	Col5a1
6228917	0.00836739	0.892124	0.798333	1.73909	Acap1							6099488	2.36213e-05	0.0244929	0.795833	1.73608	Igsf1
6114556	0.00845305	0.892819	0.7825	1.72011	Coch							6084044	2.43167e-05	0.024966	0.94	1.91853	Cybrd1
6011551	0.00849413	0.89336	0.729167	1.65768	Hba-a2 protein involved in the transport of oxygen in red blood cells [RGD]							5930267	2.54543e-05	0.0256795	1.025	2.03496	RGD1564709
6039044	0.00905085	0.896605	0.811667	1.75524	Tnfsf10 member of the tumor necrosis factor-alpha family of cytokines; may induce apoptosis [RGD]							5824461	2.63541e-05	0.0260535	0.870833	1.82872	Lrrc9
6039902	0.00907643	0.896639	0.8825	1.84357	Ranbp3l							6503793	2.66739e-05	0.0262258	0.763333	1.69741	Klhl14
6105398	0.0090922	0.896639	0.76	1.69349	Slc6a20 may act as a neurotransmitter transporter [RGD]							6476545	2.67415e-05	0.0262675	1.02833	2.03966	Bex4
6055153	0.0090927	0.896639	0.745833	1.67694	Mrc1							6643150	2.83173e-05	0.0270943	0.845833	1.7973	Tmem195
6296226	0.0093155	0.899639	0.808333	1.75119	Rasal3							6202604	2.84294e-05	0.0271242	0.894167	1.85854	RGD1564327
6249693	0.00938232	0.899798	0.8225	1.76847	Slc6a20 may act as a neurotransmitter transporter [RGD]							6052461	2.95194e-05	0.0276004	0.7175	1.64433	Copz2
5719439	0.00959682	0.900295	0.881667	1.8425	Slc6a20 may act as a neurotransmitter transporter [RGD]							5857818	3.03978e-05	0.028037	0.890833	1.85425	Atp2a3
5681009	0.0100343	0.903659	0.850833	1.80354	Slc6a20 may act as a neurotransmitter transporter [RGD]							5696134	3.13403e-05	0.0285801	0.705	1.63014	Lgals9
6047038	0.0101673	0.905087	0.735833	1.66536	Ddx11							5885162	3.27361e-05	0.0292902	0.894167	1.85854	Plod2
6211967	0.0102375	0.905926	0.723333	1.65099	Lepr receptor for leptin; may have a role in body weight maintainence [RGD]							6123316	3.31665e-05	0.0294853	0.844167	1.79523	Serpinb9
5937588	0.0103239	0.906958	0.859167	1.81399	Sp140							5841842	3.3825e-05	0.0298047	0.960833	1.94643	Plod2
6274421	0.0103274	0.906958	0.889167	1.85211	Cd4 MHC class II binding protein that may be a candidate gene for collagen-induced arthritis; human CD4 is a receptor required for HIV infection [RGD]							6691890	3.40091e-05	0.0299417	1.19583	2.29077	Igsf1
6723150	0.0104586	0.909031	0.939167	1.91742	RT1-Db1							6635006	3.43357e-05	0.0301276	1.4725	2.77502	Lrrc9
5808854	0.0104772	0.909392	0.7525	1.68471	Sgms2							5827929	3.49625e-05	0.0304983	0.919167	1.89102	Mks1
5694344	0.0105364	0.909837	0.729167	1.65768	Dnah2							6245158	3.51317e-05	0.0305184	0.769167	1.70429	Col5a1
6687372	0.0106265	0.909837	0.953333	1.93634	Olr477 Olfactory receptors interact with odorant molecules in the nose, to initiate a neuronal response that triggers the perception of a smell. The olfactory receptor proteins are members of a large family of G-protein-coupled receptors (GPCR) arising from single coding-exon genes. Olfactory receptors share a 7-transmembrane domain structure with many neurotransmitter and hormone receptors and a…							6092549	3.63916e-05	0.0312745	0.784167	1.7221	Slc21a4
5915237	0.0106421	0.909837	0.745833	1.67694	RGD1561916							5939433	3.69879e-05	0.0315275	0.736667	1.66632	C1r
5919257	0.0107875	0.91064	0.700833	1.62544	LOC501230							6404779	3.80198e-05	0.0317128	0.9125	1.8823	Plod2
6283215	0.0108266	0.911145	0.725833	1.65386	Mmp2 plays important roles in wound healing, angiogenesis, platelet aggregation, and tumor metastasis; mediates the response of the intrinsic glomerular mesangial cell to inflammatory stimuli [RGD]							6267905	3.83546e-05	0.0318465	0.995	1.99308	Igsf1
6301530	0.0109034	0.9123	1.02583	2.03613	Fshb stimulates development of follicle and spermatogenesis in the reproductive organs [RGD]							6344493	3.90575e-05	0.0321626	0.793333	1.73307	Xrcc6bp1
6047836	0.0111672	0.914319	0.739167	1.66921	C7 component of the membrane attack complex of complement; plays a role in induction of apoptosis [RGD]							5810670	3.98787e-05	0.0326074	0.746667	1.67791	LOC367515
6368993	0.0115159	0.916102	0.7325	1.66152	RGD1564114							6587447	4.1107e-05	0.033119	0.898333	1.86391	Lrrc9
5929562	0.0121887	0.921156	0.75	1.68179	Col1a1 extracellular matrix collagen protein [RGD]							6182690	4.28425e-05	0.033864	1.60583	3.04371	Mt2A
5866339	0.012209	0.921156	0.743333	1.67404	LOC683338							6367094	4.29027e-05	0.0338859	0.850833	1.80354	Spata6
6287294	0.0125154	0.923943	0.728333	1.65672	Ogn							6269235	4.33637e-05	0.0341063	0.735833	1.66536	Igsf1
5694182	0.0127053	0.92625	0.793333	1.73307	Fdxacb1							5808976	4.39328e-05	0.0344649	1.2425	2.36608	Gulp1
6037250	0.0127976	0.92625	0.708333	1.63392	RGD1562717							6183094	4.60226e-05	0.0352826	1.25417	2.3853	Ptgr1
5848053	0.0131228	0.927715	0.830833	1.77871	Sox5 mouse homolog is a DNA binding protein; involved in notochord extracellular matrix sheath formation and notochord cell survival [RGD]							6525005	4.70009e-05	0.0357699	0.985833	1.98046	Pqlc3
6546208	0.0134677	0.927994	0.708333	1.63392	Ctsc acts as a cysteine dipeptidyl aminopeptidase; may play a role in immune and inflammatory response [RGD]							5663809	4.83152e-05	0.0363726	0.92	1.89212	RGD1305899
5838916	0.013653	0.928077	0.996667	1.99538	LOC680645							5703717	5.28682e-05	0.0386233	0.758333	1.69153	Dqx1
6620501	0.0137548	0.928077	0.976667	1.96791	Ogn							6476532	5.30435e-05	0.0386233	0.798333	1.73909	LOC689305
6520003	0.0139983	0.929047	0.81	1.75321	RGD1564567							5883079	5.38786e-05	0.0390408	0.7625	1.69643	LOC680813
6475483	0.0141846	0.929973	0.86	1.81504	LOC690174							6651392	5.87785e-05	0.041163	0.774167	1.7102	RGD1560603
5640241	0.0142558	0.930333	1.07167	2.10186	Parvg							6548497	5.98494e-05	0.0415783	0.760833	1.69447	Nt5dc2
5831619	0.0144162	0.930581	0.774167	1.7102	LOC689617							6211967	6.0228e-05	0.0417857	1.02417	2.03379	Lepr receptor for leptin; may have a role in body weight maintainence [RGD]
6400593	0.0144797	0.930581	0.7625	1.69643	LOC678951							5905910	6.22512e-05	0.0425115	0.870833	1.82872	Olr467-ps
6166725	0.0148535	0.932382	0.714167	1.64054	Hpd catalyzes the conversion of 4-hydroxyphenylpyruvate to homogenistate in tyrosine catabolism [RGD]							6250669	6.28419e-05	0.0428589	0.926667	1.90088	Spag1
6016607	0.0151659	0.9341	0.845	1.79626	Kif4 mouse homolog is a microtubule-based motor protein involved in organelle transport [RGD]							5631808	6.57304e-05	0.0438335	0.851667	1.80458	Gulp1
5987273	0.0164197	0.940863	1.0175	2.02441	Slc38a5							6724248	6.80708e-05	0.0446805	0.703333	1.62826	RT1-A1
5776857	0.0165955	0.941652	0.7825	1.72011	Adamts1 disintegrin and metalloprotease that may be necessary for normal kidney morphology and function [RGD]							6684714	6.90408e-05	0.0449436	0.7825	1.72011	RGD1560207
5906400	0.0168522	0.942527	0.919167	1.89102	Omd cell binding keratan sulfate proteoglycan that might have a role in regulation of mineralization [RGD]							5659604	7.00107e-05	0.0452926	0.765	1.69937	Slco1a6
6364151	0.0178696	0.944883	0.7225	1.65004	Drd3							5848446	7.04857e-05	0.0454542	0.893333	1.85746	Ttc12
6069092	0.0181292	0.94579	0.719167	1.64623	Hydin							6212622	7.56621e-05	0.0472745	0.705	1.63014	Crtap
6522476	0.0182453	0.94579	0.835	1.78386	Ranbp3l							6408965	7.6404e-05	0.0474198	0.833333	1.7818	Prdx4
5786989	0.019169	0.950954	0.953333	1.93634	Slc6a20 may act as a neurotransmitter transporter [RGD]							6126454	8.25004e-05	0.0493388	0.76	1.69349	Atp2b4
5684413	0.0200483	0.956198	0.740833	1.67114	Lepr receptor for leptin; may have a role in body weight maintainence [RGD]							6728260	8.39689e-05	0.0499014	1.045	2.06337	Lrrc9
5796406	0.020171	0.956198	0.7325	1.66152	Stat4							6729959	8.48577e-05	0.0502011	0.9025	1.8693	Atp2b4
5831735	0.0205406	0.956916	0.745	1.67597	Mx2 involved in inhibiting vesicular stomatitis virus [RGD]							6739061	8.62756e-05	0.0506952	0.738333	1.66825	Sdf2l1
5992841	0.0210347	0.957292	0.716667	1.64338	Dnah3							5831705	8.68576e-05	0.0507834	0.974167	1.96451	Tead2
6005844	0.0214849	0.957894	0.790833	1.73007	Ogn							5728022	8.69637e-05	0.0507851	1.1225	2.17724	Igsf1
6510518	0.0218779	0.959023	0.765	1.69937	Ranbp3l							5737703	8.84594e-05	0.0512573	0.7425	1.67307	Abcc4
6607851	0.0220142	0.959023	0.9625	1.94868	Ranbp3l							6071433	8.89997e-05	0.0515132	0.76	1.69349	Usp43
5674252	0.0239232	0.963693	0.763333	1.69741	Dap3							6512312	8.91804e-05	0.0515606	0.748333	1.67985	Ephx1
6049755	0.0239537	0.963693	0.813333	1.75727	Slc6a20 may act as a neurotransmitter transporter [RGD]							6671062	9.34769e-05	0.0529309	1.3575	2.56241	RGD1560603
5959366	0.0259073	0.966879	0.74	1.67018	Dnah11 a cytoplasmic dynein heavy chain expressed in brain [RGD]							6003944	9.99896e-05	0.0548634	1.0325	2.04557	Impa2
5971744	0.0262353	0.966879	0.735833	1.66536	LOC363267							6431099	0.000100266	0.0549287	0.716667	1.64338	Tmem146
5757977	0.0264368	0.96694	0.956667	1.94082	Col3a1 may be involved in craniofacial development [RGD]							6092901	0.000102341	0.0555693	0.865	1.82134	Gpr98
6286433	0.026646	0.967607	0.9925	1.98963	RGD1562029							5626844	0.000104654	0.0560139	0.7825	1.72011	Mbl2
6587233	0.0268885	0.96807	0.825	1.77154	Slc6a20 may act as a neurotransmitter transporter [RGD]							5846485	0.000105251	0.0561565	0.864167	1.82029	Car5b
5668510	0.0273619	0.968178	0.875833	1.83507	LOC498793							6704433	0.000106397	0.0566019	0.849167	1.80146	Igsf1
6423726	0.0277403	0.969428	1.01333	2.01856	LOC688243							6141755	0.000107785	0.0569267	0.981667	1.97475	Rnf152
5873560	0.0288824	0.970633	0.8775	1.83719	Olr1463 Olfactory receptors interact with odorant molecules in the nose, to initiate a neuronal response that triggers the perception of a smell. The olfactory receptor proteins are members of a large family of G-protein-coupled receptors (GPCR) arising from single coding-exon genes. Olfactory receptors share a 7-transmembrane domain structure with many neurotransmitter and hormone receptors and …							6372713	0.000107969	0.0569553	0.880833	1.84144	Cyp2j4
6033191	0.0289097	0.970633	1.01333	2.01856	Snx5							6484766	0.000114032	0.0585275	0.723333	1.65099	RT1-CE10
5850802	0.0292506	0.971672	0.910833	1.88013	LOC364964							6157677	0.000120537	0.0602488	0.700833	1.62544	Atp2b4
6216956	0.0292899	0.971785	0.704167	1.6292	Tekt2							6204155	0.00012078	0.0603125	0.945833	1.9263	RGD1560603
6030553	0.0300203	0.972517	0.725833	1.65386	LOC682135							6312790	0.000126276	0.0618504	0.784167	1.7221	Rsph9
5866227	0.0306966	0.974376	0.788333	1.72708	RGD1564595							5855499	0.000126288	0.0618504	0.704167	1.6292	Usp43
5958842	0.0308459	0.974677	0.825833	1.77256	Ogn							6231114	0.00012908	0.0626249	0.735833	1.66536	Tec protein-tyrosine kinase; may play a role in early response phase of liver regeneration [RGD]
5712575	0.0317967	0.976013	0.705833	1.63109	Mmp2 plays important roles in wound healing, angiogenesis, platelet aggregation, and tumor metastasis; mediates the response of the intrinsic glomerular mesangial cell to inflammatory stimuli [RGD]							6732358	0.000136725	0.0645781	1.1125	2.1622	LOC257642
5743249	0.0345929	0.980474	0.835	1.78386	LOC257642 protein that binds to rRNA promoter sequence and rRNA transcription factors; induces rRNA synthesis and may regulate cell proliferation [RGD]							6287239	0.0001405	0.0657137	0.89	1.85318	RGD1560207
6223298	0.0358239	0.980897	1.085	2.12138	LOC365950							6349391	0.000141304	0.0658096	0.880833	1.84144	Ebpl
6610578	0.0368558	0.981569	0.725833	1.65386	Spta1							6425816	0.000151667	0.0684963	0.905833	1.87363	Spata6
6680642	0.0372737	0.982081	0.810833	1.75422	Smarcb1							5663053	0.000155822	0.0692782	0.763333	1.69741	Hmgcs2
6205784	0.0379121	0.983569	0.911667	1.88122	Ogn							5861462	0.000168165	0.0720061	0.908333	1.87688	Gpr98
5930556	0.0397357	0.985314	0.755833	1.68861	RGD1308454							6510604	0.000170986	0.0726348	0.781667	1.71912	Tmem195
5709847	0.041699	0.986285	0.720833	1.64813	Fas Tnfsf6/Fasl receptor [RGD]							5697988	0.000171621	0.0727672	0.751667	1.68374	Scn9a
6389719	0.0419638	0.98714	0.875	1.83401	LOC689107							6538742	0.000172832	0.073	1.19417	2.28813	Bmp7
5957557	0.0425871	0.988199	0.718333	1.64528	Hrg plasma protein that may play a role in immune response and blood clotting [RGD]							5735203	0.000175373	0.0736258	0.903333	1.87038	Spata6
6355988	0.04315	0.988199	0.86	1.81504	C7 component of the membrane attack complex of complement; plays a role in induction of apoptosis [RGD]							6675009	0.000175727	0.07366	0.756667	1.68958	Pttg1
6349199	0.0444441	0.989165	0.7525	1.68471	Nt5dc2							6431801	0.000176396	0.0737921	0.7675	1.70232	H2-Ob
5763394	0.0446012	0.989188	0.930833	1.90638	Dnah11 a cytoplasmic dynein heavy chain expressed in brain [RGD]							5763205	0.000176901	0.0738592	0.77	1.70527	Cldn19
6516744	0.0450052	0.989188	0.825	1.77154	LOC683116							6623277	0.000177333	0.0739472	0.720833	1.64813	Anxa4
5860112	0.0455887	0.989872	0.823333	1.76949	Cd93 enhances cell-cell interactions; may play a role in innate immune response against pathogens and toxic cell debris [RGD]							6426551	0.00017946	0.0741927	0.808333	1.75119	RGD1560207
5839421	0.0460919	0.990358	0.890833	1.85425	Kcnj13 inwardly rectifying K+ channel; may be involved in recycling K+ for the Na+,K(+)-ATPase [RGD]							5837924	0.000179826	0.0741927	0.7125	1.63864	LOC686318
6601571	0.0464179	0.990956	0.721667	1.64909	Col3a1 may be involved in craniofacial development [RGD]							6159223	0.000181877	0.0745436	0.943333	1.92297	Dqx1
6598110	0.0464959	0.990956	0.734167	1.66344	Slc13a4							6698763	0.000184953	0.07532	0.915	1.88557	Gulp1
6326990	0.046555	0.991108	1.01667	2.02324	LOC364390							6077725	0.000194084	0.0770257	0.780833	1.71812	Slc6a13
5818160	0.0470621	0.991329	0.805833	1.74815	Fer1l6							6329902	0.000196372	0.0773751	0.754167	1.68666	Cdh23
5912220	0.0480783	0.991329	0.849167	1.80146	Akr1cl2							6000403	0.000197786	0.0775514	0.73	1.65864	RT1-N2
6149959	0.0481147	0.991329	0.741667	1.67211	Olfml2a							6703465	0.000198385	0.077699	0.965833	1.95319	Lrrc9
5830327	0.0483126	0.991329	0.9425	1.92186	Lrrk1							5978245	0.000200376	0.0780688	0.8	1.7411	Spint2
5990169	0.0483549	0.991329	0.97	1.95884	RGD1565622							5680954	0.000201496	0.0782716	0.7125	1.63864	Slco1a6
5729208	0.0484405	0.991329	0.788333	1.72708	Cenpf							6619846	0.000203543	0.0788612	0.925833	1.89978	Gpx8
6716071	0.0488311	0.992044	0.814167	1.75828	Gigyf1							6576584	0.000218462	0.0824093	0.996667	1.99538	Usp43
5686993	0.049668	0.992956	0.790833	1.73007	Slc13a4							6681545	0.000220879	0.0827995	0.729167	1.65768	RGD1563714
												6147431	0.000220972	0.0827995	0.929167	1.90418	Lrrc9
												6586378	0.000223355	0.0832215	0.716667	1.64338	LOC687784
												5835606	0.000226676	0.0836048	0.860833	1.81609	RGD1560207
												6288669	0.000227199	0.0837387	0.7175	1.64433	Loxl1
												6718596	0.000233686	0.084915	0.935833	1.91299	Gulp1
												5917571	0.000255076	0.0889378	1.07583	2.10793	Hspb1
												5849396	0.000270408	0.0918208	0.791667	1.73107	Cntnap5b
												5681670	0.000279934	0.0937143	0.884167	1.8457	Wnt16
												6368993	0.000280672	0.0938976	1.105	2.15099	RGD1564114
												5954020	0.000283936	0.0946294	0.88	1.84038	Caps2
												6697619	0.00028585	0.0949038	0.9675	1.95545	RGD1560603
												6600309	0.000286497	0.0950279	0.82	1.76541	Efcab1
												5764496	0.000288975	0.0955509	0.8725	1.83083	RGD1560207
												5782451	0.000294277	0.0965352	0.794167	1.73408	Igsf1
												6701173	0.00029726	0.0968917	0.805	1.74715	LOC682386
												6172294	0.000305345	0.0985767	0.704167	1.6292	RGD1311744
												6614705	0.000305579	0.0985767	1.08667	2.12383	Glra1 glycine receptor strychnine binding subunit; generates glycine gated strychnine sensitive chloride current in the central nervous system [RGD]
												5874583	0.000305795	0.0985767	0.776667	1.71317	LOC498265
												5866339	0.000312477	0.0997173	1.1725	2.25402	LOC683338
												5670119	0.000319564	0.101083	1.19167	2.28417	Igsf1
												5705542	0.00032551	0.102344	1.12	2.17347	Igsf1
												6093710	0.000328354	0.102651	0.844167	1.79523	Spint2
												6106625	0.000328959	0.102717	0.856667	1.81085	Col5a1
												6212936	0.000332246	0.103071	0.7275	1.65577	RGD1564327
												6426526	0.000342684	0.104823	0.893333	1.85746	RGD1311744
												6065558	0.000342837	0.104825	1.46583	2.76222	Tc2n
												5854962	0.000346228	0.105398	0.881667	1.8425	Vwa5a
												5969915	0.000346575	0.105441	1.045	2.06337	LOC257642
												6283215	0.000352065	0.106397	1.225	2.33755	Mmp2 plays important roles in wound healing, angiogenesis, platelet aggregation, and tumor metastasis; mediates the response of the intrinsic glomerular mesangial cell to inflammatory stimuli [RGD]
												6175379	0.000374484	0.109719	1.21583	2.32274	Nt5dc2
												6251951	0.000380385	0.110728	0.946667	1.92741	RGD1310224
												6524009	0.000381822	0.11093	1.105	2.15099	RGD1564709
												6686160	0.000385549	0.111412	1.1125	2.1622	Lum
												6030902	0.000387511	0.111769	0.931667	1.90748	Mak
												6647642	0.000387755	0.111769	0.766667	1.70133	Loxl1
												5952100	0.000410964	0.115415	0.933333	1.90968	Crispld1
												6738896	0.000418206	0.115987	0.745833	1.67694	LOC688821
												6562241	0.00042188	0.116431	0.740833	1.67114	Igsf1
												6709097	0.000423322	0.116541	0.934167	1.91079	Tox
												6167766	0.000427628	0.11729	1.0625	2.08855	RT1-CE5
												6101856	0.000428392	0.117373	0.8425	1.79315	Pqlc3
												5958916	0.000430953	0.11766	0.891667	1.85532	Efhc2
												6211824	0.000432824	0.117861	1.13417	2.19492	Yap1
												6554062	0.000443992	0.119065	0.803333	1.74513	Serpinb5
												5841986	0.000454029	0.12005	0.704167	1.6292	Hmcn1
												6274198	0.000465604	0.121663	0.763333	1.69741	Dnah8
												6637639	0.00046699	0.121811	0.725	1.6529	Col15a1
												6547217	0.000467334	0.121871	1.19667	2.2921	Igsf1
												6713329	0.000468909	0.122066	0.785833	1.72409	Arhgap28
												5975695	0.000476656	0.122951	0.966667	1.95432	LOC654482
												6175419	0.000504395	0.126027	0.825833	1.77256	Serpinb1a
												6466092	0.000507223	0.126218	1.28083	2.42979	Nt5dc2
												6582836	0.000520023	0.127551	0.735833	1.66536	Spint2
												6631845	0.000542533	0.130577	0.794167	1.73408	Nek11
												6192899	0.000556762	0.132516	1.12333	2.17849	RGD1563741
												5710932	0.000559698	0.132791	0.986667	1.9816	Hspg2
												6168254	0.000561059	0.132853	1.65833	3.15651	Tc2n
												6714062	0.00057219	0.134079	0.750833	1.68276	Akr1c19
												5676649	0.000572437	0.134107	0.749167	1.68082	Ap1g1
												6010210	0.000574	0.134205	0.946667	1.92741	RGD1566400
												5700710	0.000579913	0.13495	0.715833	1.64243	Steap2
												6014944	0.000587164	0.13585	0.7675	1.70232	Cndp1
												5862746	0.000599244	0.137059	0.705833	1.63109	RGD1560207
												5791309	0.000604626	0.137664	0.718333	1.64528	Slc22a8
												6326646	0.000608758	0.138093	1.01917	2.02675	RGD1560207
												6727523	0.000609523	0.138168	0.994167	1.99193	Nudt7
												6502256	0.000612195	0.138541	0.769167	1.70429	RGD1305899
												6622823	0.00061305	0.138584	0.756667	1.68958	Stxbp4
												5970879	0.000613481	0.138652	0.858333	1.81294	Agbl2
												5790067	0.000622307	0.139859	0.700833	1.62544	Akap3
												6367570	0.000657367	0.14381	1.14167	2.20636	Nt5dc2
												6081657	0.000668845	0.14478	0.863333	1.81924	Dnah5
												6050407	0.000676313	0.145484	0.763333	1.69741	Sdr42e1
												6163909	0.000677372	0.145532	0.958333	1.94306	Car14
												6348061	0.000682524	0.145978	0.844167	1.79523	LOC689823
												5772461	0.000686418	0.14651	1.01417	2.01974	LOC257642
												6099575	0.000688303	0.146583	0.751667	1.68374	Spint2
												6683809	0.000693793	0.147242	0.94	1.91853	Tmem205
												5729445	0.000696928	0.147517	0.884167	1.8457	RGD1560543
												6480393	0.000708347	0.148758	0.950833	1.93299	Klhdc7a
												5892868	0.00071481	0.14939	0.764167	1.69839	Plod2
												5847480	0.000716691	0.149486	0.763333	1.69741	Rab11fip1
												5831474	0.000719767	0.149681	0.9425	1.92186	Yap1
												6349199	0.000729489	0.150383	1.37917	2.60119	Nt5dc2
												5856545	0.000731374	0.150608	0.918333	1.88993	Npr3
												6511045	0.000736234	0.151193	1.86833	3.6511	Tc2n
												6673288	0.00074268	0.151753	0.743333	1.67404	Loxl1
												5648645	0.000753044	0.15261	0.914167	1.88448	RGD1565379
												5897171	0.000766435	0.153596	1.04333	2.06098	Slamf8
												6483454	0.000769247	0.153873	0.75	1.68179	Fcgr2b
												5797684	0.000780317	0.154465	0.748333	1.67985	Akr1c13
												5743249	0.000828116	0.158432	0.99	1.98618	LOC257642 protein that binds to rRNA promoter sequence and rRNA transcription factors; induces rRNA synthesis and may regulate cell proliferation [RGD]
												6368040	0.000841652	0.159828	0.843333	1.79419	Mdfic
												5927364	0.000844437	0.159994	1.84833	3.60083	Otx2
												5769884	0.000855483	0.16089	0.889167	1.85211	Slc12a7
												6350803	0.000867334	0.162068	0.879167	1.83931	Elovl7
												6555433	0.000873943	0.162487	0.805	1.74715	Rars2
												6683613	0.000880647	0.163185	0.853333	1.80667	RGD1560207
												5915753	0.000912469	0.165908	0.745833	1.67694	Nip30
												6420795	0.000918947	0.166319	0.815	1.7593	Adamts1
												6518795	0.000919997	0.166319	0.8725	1.83083	Steap2
												5908135	0.000938853	0.167807	0.755833	1.68861	Gpr98
												6357013	0.000946187	0.168423	1.04	2.05623	Adamts1
												6459833	0.000954141	0.169253	0.8575	1.8119	Csrp2
												5808531	0.000977351	0.171456	0.879167	1.83931	LOC680899
												6679164	0.00099322	0.172887	0.74	1.67018	Acot1
												6255571	0.00100333	0.173602	1.06083	2.08613	Spata6
												5989998	0.00101852	0.174888	1.13917	2.20254	Fmod
												5709064	0.00103392	0.176257	0.943333	1.92297	LOC686087
												6548856	0.00104492	0.176977	0.736667	1.66632	Rnf152
												5802529	0.00105928	0.178138	0.838333	1.78798	Slc7a3
												5626644	0.00108294	0.180316	1.10417	2.14975	Efhc1
												6300633	0.00109837	0.181504	0.956667	1.94082	LOC680813
												5702176	0.00110995	0.182471	1.41333	2.66351	Tc2n
												6059903	0.00111268	0.182623	0.79	1.72907	LOC686318
												6358572	0.00112634	0.183186	0.910833	1.88013	LOC367515
												6681783	0.00113134	0.183292	0.849167	1.80146	RGD1560658
												6488857	0.00114123	0.183621	0.9275	1.90198	Dnahc3l
												5856538	0.00119854	0.188502	1.10333	2.1485	Igsf1
												6309450	0.00119912	0.188509	0.783333	1.7211	RGD1562521
												5734694	0.00120628	0.189201	0.9925	1.98963	LOC682851
												6150110	0.00121486	0.189636	0.8275	1.77461	Efhc2
												6312148	0.00121613	0.189753	0.969167	1.95771	Igsf1
												6246649	0.00124598	0.191718	0.87	1.82766	Col5a1
												5637028	0.00125366	0.192277	0.755833	1.68861	Ppm1j
												6683694	0.00126163	0.193272	0.950833	1.93299	RGD1310224
												5990030	0.00126289	0.193298	0.8425	1.79315	Usp43
												6708439	0.00126707	0.193454	1.185	2.27363	Abca4
												6439720	0.00128043	0.194384	1.03667	2.05149	Slc16a12
												6187492	0.00129473	0.194981	0.841667	1.79212	Spint2
												6658321	0.00129945	0.195144	0.741667	1.67211	Akr1c13
												6583547	0.00130305	0.195273	0.764167	1.69839	Layn
												6733503	0.00132672	0.196794	0.7025	1.62732	RGD1559942
												5779588	0.00134221	0.19785	1.335	2.52275	Abca4
												6320358	0.00134406	0.197998	0.853333	1.80667	Tec
												5836745	0.00136073	0.199522	0.854167	1.80771	Car5b
												5787282	0.00139254	0.201356	0.779167	1.71614	Tekt1
												6724371	0.00144115	0.204896	0.95	1.93187	Arhgap18
												6343975	0.00145077	0.205518	1.32417	2.50389	Lum
												6154310	0.00146619	0.206464	0.983333	1.97703	Slc21a4
												5773468	0.00149106	0.207977	1.65583	3.15104	Tc2n
												5683368	0.00149574	0.208267	0.793333	1.73307	Ttc6
												6354034	0.00150874	0.20893	0.715	1.64148	Dhrs3
												5836762	0.00150891	0.20893	0.845833	1.7973	Odf2l
												6398036	0.00151732	0.209331	0.885833	1.84783	Fbln5
												6307212	0.00155359	0.210867	1.0825	2.1177	Yap1
												5694788	0.00158748	0.212592	0.761667	1.69545	Cyp2j4
												6591184	0.00160266	0.213665	1.035	2.04911	RGD1564327
												6630429	0.0016059	0.213929	0.914167	1.88448	Dynlrb2
												6358306	0.00161185	0.214341	0.9325	1.90858	Masp1
												6489045	0.00161571	0.214639	0.924167	1.89759	Cldn17
												6032453	0.00162795	0.215361	1.3775	2.59818	Lama3
												6267287	0.00162871	0.215406	0.771667	1.70724	Tnfsf10 member of the tumor necrosis factor-alpha family of cytokines; may induce apoptosis [RGD]
												6479309	0.00163266	0.215597	0.801667	1.74311	Abcg3l2
												6248186	0.00163371	0.215597	0.758333	1.69153	Cgn
												6326852	0.00164708	0.216289	0.708333	1.63392	Ybx2
												5922789	0.00165228	0.216549	0.738333	1.66825	MGC114440
												6138440	0.00168666	0.218558	0.8525	1.80563	Myo5c
												6033916	0.00168718	0.218558	0.773333	1.70921	RGD1564114
												6258777	0.00170234	0.21915	0.926667	1.90088	LOC365559
												5804968	0.00171445	0.21949	0.729167	1.65768	Slc12a4
												6300024	0.00174727	0.221663	0.745	1.67597	Dnahc3l
												5622939	0.00174963	0.221754	1.16833	2.24751	Serpinb1a
												6289570	0.00175163	0.221856	0.853333	1.80667	LOC681796
												6236504	0.00180311	0.224561	0.771667	1.70724	Prelid2
												6462012	0.00180535	0.224734	1.1125	2.1622	Atp11c
												5834180	0.00181423	0.225062	1.02667	2.03732	Mmp2
												6258908	0.00181966	0.225378	0.949167	1.93076	Nt5dc2
												5957523	0.00182793	0.225832	0.980833	1.9736	Pdlim2
												6253355	0.00184504	0.226889	0.79	1.72907	Col6a2
												6058290	0.0018902	0.229503	0.738333	1.66825	LOC679562
												5847064	0.00190134	0.229962	0.7025	1.62732	Ikbke
												5841211	0.00191146	0.23034	0.775833	1.71218	Fmo1
												6437939	0.00191771	0.23062	1.13583	2.19745	Bmp7
												6570240	0.00193259	0.231265	0.930833	1.90638	Efhc1
												6408736	0.00194155	0.231636	0.96	1.94531	Ccdc114
												6091905	0.00194562	0.231726	0.811667	1.75524	Glt8d2
												6487936	0.0019618	0.232501	0.729167	1.65768	Acer2
												6261793	0.00196206	0.232501	1.75083	3.36552	Tc2n
												6700541	0.00199279	0.233684	0.75	1.68179	Tmem146
												6550329	0.00199459	0.233686	1.15083	2.22042	RGD1561161
												5740483	0.00199651	0.23381	0.750833	1.68276	C1r
												5893243	0.00204975	0.236573	1.02917	2.04085	Lepr
												6245911	0.00205693	0.236824	0.701667	1.62638	Slc12a4
												5653796	0.00208766	0.238443	0.936667	1.9141	Igsf1
												5678888	0.00209136	0.23854	0.818333	1.76337	Acsm3
												5765548	0.00209171	0.23854	0.719167	1.64623	Sytl4
												5915237	0.00213051	0.240549	0.753333	1.68568	RGD1561916
												5914129	0.00213493	0.240562	0.770833	1.70625	LOC691849
												5846976	0.00213668	0.240562	0.726667	1.65481	Dnah11
												5726884	0.00216316	0.241558	0.725833	1.65386	Glra1
												5957057	0.00218395	0.2424	1.155	2.22684	Lama3
												5771050	0.00218856	0.242738	1.09333	2.13366	Yap1
												6726581	0.00220082	0.243067	0.710833	1.63675	Gpr165
												6311229	0.00223283	0.244255	0.7225	1.65004	Cntnap5b
												5929869	0.00224296	0.244392	0.72	1.64718	RGD1311744
												6225322	0.00225441	0.244907	0.713333	1.63959	LOC679825
												6401691	0.00225885	0.245196	1.30833	2.47655	Igfbpl1
												5689129	0.00227043	0.245744	0.7225	1.65004	Kif9
												5923879	0.00227195	0.245858	1.2575	2.39081	LOC315493
												6464542	0.00227438	0.245945	0.76	1.69349	Lrriq1
												5865851	0.00230094	0.247194	0.708333	1.63392	Hsd17b6
												5784650	0.00230899	0.247557	0.753333	1.68568	LOC360997
												6602545	0.00234251	0.249256	0.824167	1.77051	Plod2
												5764207	0.00234321	0.249303	0.751667	1.68374	Car5b
												5878000	0.00239687	0.251984	0.935833	1.91299	Slc5a5
												5823675	0.00242562	0.25297	1.03667	2.05149	Lum
												6354352	0.00242957	0.253171	0.7775	1.71416	Akr1c12
												5712575	0.00243406	0.253273	1.07583	2.10793	Mmp2 plays important roles in wound healing, angiogenesis, platelet aggregation, and tumor metastasis; mediates the response of the intrinsic glomerular mesangial cell to inflammatory stimuli [RGD]
												5814018	0.00246782	0.254875	0.9775	1.96905	Trpv4
												5869126	0.0024733	0.255234	0.963333	1.94981	Mmp2 plays important roles in wound healing, angiogenesis, platelet aggregation, and tumor metastasis; mediates the response of the intrinsic glomerular mesangial cell to inflammatory stimuli [RGD]
												5839709	0.00248327	0.255764	1.44667	2.72578	Tc2n
												5978821	0.00252214	0.257683	1.36583	2.57725	Tc2n
												6292261	0.00253255	0.258291	0.74	1.67018	Bace2
												6314117	0.00253577	0.258418	0.959167	1.94419	Cdh3
												6171211	0.00254077	0.258599	0.8575	1.8119	Adamtsl4
												5986814	0.00255611	0.259102	0.765833	1.70035	Lrrc9
												6333024	0.00256243	0.259387	0.7425	1.67307	RT1-CE2
												5790542	0.00263055	0.262586	1.05167	2.07293	Nt5dc2
												6459507	0.00264761	0.263216	0.996667	1.99538	Mmp2
												5970267	0.00265754	0.263713	1.3275	2.50967	Mdk
												6700028	0.00266222	0.263861	0.8475	1.79938	Zic2
												5660657	0.00267874	0.264619	0.709167	1.63486	Klhl14
												5696044	0.00269073	0.265159	0.713333	1.63959	Efcab1
												6301530	0.00271578	0.266064	0.885833	1.84783	Fshb stimulates development of follicle and spermatogenesis in the reproductive organs [RGD]
												6002858	0.00272812	0.266422	0.795	1.73508	Yap1
												6572307	0.00274727	0.267113	1.15667	2.22942	Nt5dc2
												6235645	0.00279856	0.268925	0.743333	1.67404	Rgl3
												6705583	0.00281484	0.269522	0.825833	1.77256	Akr1c12
												5878672	0.00284814	0.270924	0.7125	1.63864	Cyp2d4v1
												6055192	0.00284978	0.27096	0.7625	1.69643	RGD1305834
												6426851	0.00286541	0.271557	0.77	1.70527	RGD1305311
												5826260	0.00291436	0.273484	1.00583	2.0081	Msx1
												6632367	0.00292443	0.273577	0.915833	1.88666	Slfn5
												6061736	0.00292474	0.273577	0.774167	1.7102	Slc6a20 may act as a neurotransmitter transporter [RGD]
												6135197	0.00294626	0.274458	1.3325	2.51839	Tc2n
												6408937	0.00294803	0.274458	0.863333	1.81924	Ergic3
												5972597	0.00295119	0.274573	0.708333	1.63392	LOC367185
												5913653	0.00295121	0.274573	0.875	1.83401	Lama2
												6462553	0.00301993	0.276265	1.05	2.07053	Mmp2
												6596192	0.00305323	0.277269	1.02083	2.02909	Bmp7
												6402049	0.00308412	0.278527	1.38417	2.61022	Abca4
												6470209	0.00312186	0.279492	0.958333	1.94306	Capsl
												5820724	0.00313087	0.279723	0.958333	1.94306	RGD1561161
												6144767	0.00315565	0.280607	0.769167	1.70429	Lgals3bp
												6196106	0.00319123	0.282003	0.725	1.6529	Lama5
												5969230	0.00322511	0.283176	0.738333	1.66825	Klhdc7a
												6320299	0.00329566	0.2858	0.895833	1.86068	Pon3
												6502827	0.00330121	0.285914	1.3775	2.59818	Tc2n
												5977300	0.00331219	0.286401	0.785	1.72309	LOC367515
												6662109	0.00333921	0.287056	0.7375	1.66728	Ptpn18
												6545034	0.00336572	0.287707	0.906667	1.87471	Lama3
												6037747	0.00338373	0.288209	0.814167	1.75828	LOC685921
												6576606	0.00341696	0.289298	0.74	1.67018	Lama2
												6200293	0.00343479	0.289628	1.44083	2.71477	Lama3
												6103244	0.00343861	0.289696	0.789167	1.72808	Anxa2
												6528743	0.00344874	0.290192	0.889167	1.85211	LOC497861
												6050834	0.00345553	0.290439	0.851667	1.80458	RGD1564327
												6711454	0.0034822	0.291602	1.195	2.28945	Myo5c
												5711054	0.00350523	0.292387	0.723333	1.65099	Lrriq1
												6203346	0.00350804	0.292425	0.744167	1.67501	RGD1309821
												6542193	0.00354154	0.293593	0.753333	1.68568	Zmynd10
												5910004	0.00358604	0.294899	1.15083	2.22042	Car13
												6307745	0.00361115	0.295711	1.17083	2.25141	RGD1563000
												5971035	0.00361971	0.295906	1.0075	2.01042	Tex15
												6596807	0.00364046	0.29672	0.829167	1.77666	Sft2d2
												5889443	0.00364636	0.296848	0.913333	1.88339	Nt5dc2
												5719439	0.00371755	0.298917	0.7225	1.65004	Slc6a20 may act as a neurotransmitter transporter [RGD]
												6574895	0.00384334	0.302897	1.0275	2.03849	Enpp2
												6466615	0.00394047	0.305977	1.5675	2.96391	Car13
												5812837	0.00395705	0.306285	0.8675	1.8245	Ctsc
												6000760	0.00398022	0.306955	1.24083	2.36334	Col8a2
												6391898	0.00404485	0.309185	0.965833	1.95319	Lama3
												5920242	0.00405726	0.309541	1.1175	2.16971	Slc2a12
												6462257	0.00407714	0.31003	1.4025	2.64359	Lama3
												5745862	0.00410574	0.310768	0.823333	1.76949	Kif9
												6641268	0.00411263	0.310926	0.791667	1.73107	Mak
												6042152	0.00421068	0.31401	0.865	1.82134	Efhc1
												6730241	0.00423705	0.314911	0.990833	1.98733	Slc31a1
												5905592	0.00425231	0.315414	1.16917	2.24882	Abca4
												6333068	0.00425851	0.31557	0.815	1.7593	Colec12
												5777343	0.00426961	0.315822	0.7925	1.73207	RGD1305311
												5799546	0.00427543	0.315962	0.754167	1.68666	Cgn
												6289080	0.00429839	0.316516	0.774167	1.7102	Lama2
												5766060	0.00442838	0.31969	0.759167	1.69251	Igfbp2
												6186029	0.00448739	0.32161	0.890833	1.85425	Adamts1
												6481926	0.00455092	0.323235	1.62	3.07375	Otx2
												6215261	0.0045592	0.323449	0.7925	1.73207	MGC114440
												6721148	0.00460873	0.32451	0.841667	1.79212	Nt5dc2
												5828266	0.0046109	0.32451	0.8625	1.81819	Lama2
												5647105	0.00461283	0.324536	0.863333	1.81924	Slc4a2
												5738295	0.00464366	0.325778	0.774167	1.7102	RT1-CE16
												5909412	0.0046639	0.326244	0.900833	1.86714	Yap1
												5756004	0.004699	0.327277	0.78	1.71713	Mme
												6187726	0.00471979	0.327774	0.864167	1.82029	Chrna5
												6131325	0.00482479	0.330221	0.751667	1.68374	Sned1
												6451425	0.00484568	0.330675	0.783333	1.7211	LOC367515
												5960986	0.00486157	0.331137	0.763333	1.69741	Sh3rf2
												5919257	0.00488889	0.3315	0.71	1.6358	LOC501230
												5690133	0.00491308	0.332157	0.735	1.6644	LOC691317
												5911956	0.00492992	0.33254	1.57583	2.98107	Prlr
												6042605	0.00493957	0.332766	1.0025	2.00347	Ctsc
												5666352	0.00494622	0.332974	1.13583	2.19745	Pon3
												5619304	0.00498636	0.334053	0.723333	1.65099	LOC686087
												6094027	0.00499163	0.334201	0.711667	1.6377	RGD1561237
												6541810	0.00501056	0.33433	1.12	2.17347	Tc2n
												6139029	0.00501193	0.33433	0.745833	1.67694	RGD1311744
												6560571	0.00501757	0.334427	0.824167	1.77051	F5
												5797873	0.00506667	0.335669	0.761667	1.69545	Lama3
												6148193	0.00507497	0.335873	1.875	3.66802	Slc4a5
												5658916	0.00509851	0.336451	0.975	1.96564	Bmp7
												6233686	0.0051055	0.33658	0.735	1.6644	Diaph3
												6637736	0.00510563	0.33658	0.7475	1.67888	Car13
												5681009	0.00511275	0.336779	0.779167	1.71614	Slc6a20 may act as a neurotransmitter transporter [RGD]
												6365128	0.0051379	0.337429	0.976667	1.96791	Colec12
												6738323	0.00514079	0.337474	0.783333	1.7211	LOC364636
												5679805	0.00514401	0.337561	0.986667	1.9816	Marco
												6668015	0.00515619	0.337865	1.1325	2.19238	Slc4a2
												6451918	0.00520028	0.338842	0.870833	1.82872	Igsf1
												6005782	0.00520485	0.338921	1.2875	2.44105	Myo5c
												6178301	0.00521804	0.339124	0.754167	1.68666	Nt5dc2
												6216590	0.00523002	0.339212	1.11417	2.1647	Abca4
												6535700	0.00524546	0.339593	1.385	2.61172	Pon1
												6042822	0.00525227	0.33979	0.870833	1.82872	Tmem72
												6404831	0.00527814	0.340338	1.44167	2.71635	Prlr
												5956324	0.00528867	0.340814	0.979167	1.97133	Slc4a2
												5868741	0.00529541	0.340996	0.865833	1.82239	Slc4a2
												5994934	0.0053015	0.341099	0.823333	1.76949	RGD1305311
												6471091	0.00533402	0.341803	0.775	1.71119	Glb1l2
												6249693	0.0053506	0.342312	0.779167	1.71614	Slc6a20 may act as a neurotransmitter transporter [RGD]
												5766500	0.00540165	0.343438	0.8425	1.79315	LOC305698
												6300047	0.00541001	0.343691	0.983333	1.97703	Akr1c12
												6015171	0.00545375	0.344541	0.731667	1.66056	Slc4a2
												5636232	0.00545728	0.344701	1.29417	2.45236	Myo5c
												5718471	0.00547447	0.345319	0.86	1.81504	Lama3
												6222739	0.005475	0.34532	0.7725	1.70823	Cyp2b1
												5893541	0.00548571	0.345548	1.04833	2.06813	RGD1359713
												6260215	0.00551844	0.346552	0.8075	1.75018	Baiap2l2
												6247743	0.00552589	0.346942	0.99	1.98618	LOC308670
												5922532	0.00556924	0.348119	1.275	2.41999	Enpp2
												5719650	0.00560648	0.349044	0.733333	1.66248	Cdh3
												6265372	0.00562729	0.349416	0.754167	1.68666	Raet1e
												5745510	0.00563182	0.349469	0.7125	1.63864	LOC305633
												5874624	0.00566325	0.350274	0.816667	1.76133	Tex15
												6429308	0.00568083	0.350635	1.0525	2.07412	Lama3
												6233652	0.00569359	0.351161	0.721667	1.64909	2010-09-10
												6414527	0.00569475	0.351171	0.834167	1.78283	Col6a2
												5969557	0.00569643	0.351211	0.778333	1.71515	Slc31a1
												5671319	0.00572766	0.352059	0.986667	1.9816	Abca4
												6180169	0.00573392	0.352084	0.740833	1.67114	Prelid2
												6543769	0.00580982	0.353579	0.884167	1.8457	Slc26a7
												5975973	0.0059165	0.355882	0.739167	1.66921	Lrrc23
												5785645	0.00593134	0.35618	0.974167	1.96451	Lama3
												5890414	0.0059341	0.35618	0.830833	1.77871	Lepr
												5974147	0.00597567	0.356892	0.7925	1.73207	Lrrc9
												6539978	0.00601667	0.357583	0.9175	1.88884	Lgals3bp
												6674616	0.00608994	0.358893	1.08417	2.12016	Slc4a2
												5709847	0.00615094	0.360266	0.936667	1.9141	Fas Tnfsf6/Fasl receptor [RGD]
												5812592	0.00615848	0.360428	0.774167	1.7102	Acsm3
												6433224	0.00618543	0.360773	0.904167	1.87146	Enpp2
												6350765	0.00619488	0.36102	0.791667	1.73107	Sgk2
												5744828	0.00622654	0.36144	1.1175	2.16971	Enpp2
												6716498	0.0062385	0.361667	0.851667	1.80458	Lama3
												6705607	0.00638023	0.365061	0.795	1.73508	Dab2
												6572049	0.00640666	0.365617	1.70083	3.25088	RGD1359713
												6140731	0.0064368	0.366154	1.06917	2.09823	Enpp2
												6227458	0.00644163	0.366204	0.7125	1.63864	Agpat2
												6116522	0.00650078	0.367473	0.729167	1.65768	Lrriq1
												6359820	0.00652611	0.367942	0.89	1.85318	Olr1271
												6138381	0.00657976	0.368737	1.27833	2.42558	Enpp2
												5660805	0.0066057	0.369156	0.8675	1.8245	Bex4
												6569843	0.00661252	0.369324	1.17333	2.25532	Lama3
												6418680	0.00663655	0.369717	0.7525	1.68471	Acsm3
												5670363	0.00663768	0.369724	0.7075	1.63297	Cftr
												6384515	0.0066935	0.3705	0.793333	1.73307	Slc22a3
												5977587	0.0067077	0.370571	0.770833	1.70625	Dnah5
												6181256	0.00671706	0.370597	1.075	2.10672	Slc4a2
												6467249	0.00680282	0.372105	0.800833	1.74211	Snrpb2
												5959522	0.00681656	0.372315	2.83833	7.15192	Clic6
												6602116	0.00687995	0.373502	0.876667	1.83613	RGD1563000
												5657774	0.00690515	0.373829	0.979167	1.97133	RGD1566400
												6716707	0.00699363	0.375699	0.766667	1.70133	MGC72974
												6620501	0.00701915	0.376401	1.26083	2.39634	Ogn
												5800053	0.00701969	0.376401	1.35917	2.56538	Igfbp2
												6527794	0.00709946	0.377529	1.14083	2.20508	Myo5c
												6601447	0.00712711	0.377843	0.845	1.79626	RGD1565390
												6169116	0.00716702	0.378533	0.840833	1.79108	Slc4a2
												6680770	0.00717713	0.378533	0.805	1.74715	RGD1561161
												6266440	0.00723733	0.379595	0.780833	1.71812	Akr1c12
												6189706	0.00724484	0.379757	0.801667	1.74311	Baiap2l1
												6539793	0.00725525	0.379971	1.12417	2.17976	Lama3
												6287325	0.00727085	0.380092	1.03417	2.04794	Folr1
												6463735	0.00736321	0.382011	1.16083	2.23586	Enpp2
												6721990	0.00738492	0.382311	1.7825	3.44022	LOC683753
												6193447	0.00740059	0.382563	0.715833	1.64243	Arhgap28
												6649665	0.00742295	0.383	0.9825	1.97589	Slc4a2
												5868332	0.00745189	0.383412	1.00833	2.01158	Enpp2
												6615366	0.007453	0.383412	0.863333	1.81924	Rshl3
												5814073	0.00746927	0.383497	0.925833	1.89978	RGD1559942
												6366646	0.00752411	0.384385	1.14833	2.21657	RGD1561472
												6679422	0.00754113	0.384889	0.715833	1.64243	Lgals3bp
												6443916	0.0075864	0.385951	0.710833	1.63675	Upp2
												6546723	0.00766139	0.386952	0.740833	1.67114	Gli1
												6684294	0.00766363	0.386988	0.811667	1.75524	St6galnac2
												6284978	0.00768031	0.387227	1.10833	2.15596	Slc2a12
												6551774	0.00770754	0.387775	1.22333	2.33485	Slc2a12
												6619972	0.00775978	0.388681	0.941667	1.92075	Cdkn1c
												5994293	0.00777528	0.388939	0.828333	1.77563	Ogn
												6456287	0.00778693	0.388985	0.773333	1.70921	RGD1562029
												6551188	0.00779069	0.389026	0.834167	1.78283	Lrriq1
												6206562	0.00779178	0.389026	0.768333	1.7033	Cntnap5b
												5929790	0.00780105	0.389128	1.59583	3.02268	Ace
												6218535	0.00781093	0.3893	1.29833	2.45944	Cox8b
												5954737	0.00783033	0.389646	0.710833	1.63675	Efhb
												6037725	0.00785274	0.389851	0.768333	1.7033	LOC684383
												6508262	0.00790681	0.390583	0.7075	1.63297	RGD1559942
												6473799	0.00794974	0.391179	0.728333	1.65672	Lama2
												6374998	0.00802565	0.392388	0.758333	1.69153	Slc4a2
												6042013	0.00815522	0.394158	0.75	1.68179	Pqlc3
												5974708	0.00819151	0.394667	1.28917	2.44387	Abca4
												6153597	0.0082409	0.395369	0.781667	1.71912	Colec12
												6621905	0.00824326	0.395391	0.719167	1.64623	Myo5c
												6602192	0.00825452	0.395621	0.853333	1.80667	LOC685921
												6652777	0.00836373	0.397481	1.15917	2.23329	RGD1562658
												6040676	0.00836828	0.397571	0.903333	1.87038	Atp4a
												6523731	0.00839217	0.398018	0.935	1.91189	RGD1563000
												6512387	0.00843947	0.398786	0.789167	1.72808	Slc2a12
												6408558	0.00846432	0.399061	0.916667	1.88775	Mdfic
												5844303	0.00846574	0.399079	0.758333	1.69153	Rnase4
												6542314	0.00848841	0.399587	0.896667	1.86176	Slc16a12
												6022153	0.00855118	0.400322	0.755833	1.68861	Enpp2
												5913693	0.00856908	0.400467	0.708333	1.63392	Tspan8
												6491508	0.0085857	0.400601	1.03833	2.05385	Enpp2
												6240042	0.00860587	0.400869	1.155	2.22684	Abca4
												6746262	0.00865858	0.401605	0.7275	1.65577	Mrfap1
												6024728	0.00866431	0.401763	0.760833	1.69447	Sulf1
												5665140	0.0086689	0.401818	0.895833	1.86068	Enpp2
												6398514	0.00867719	0.401902	0.795833	1.73608	LOC690276
												6670297	0.00868638	0.402019	0.879167	1.83931	Enpp2
												6290515	0.0086975	0.402209	0.828333	1.77563	Myo5c
												6174606	0.00873767	0.402934	1.3275	2.50967	Slco1a5
												6150416	0.00873848	0.402948	1.4125	2.66198	Sulf1
												5991630	0.00885482	0.404738	0.715833	1.64243	RGD1559575
												6372018	0.0088609	0.404854	0.821667	1.76745	LOC683753
												6587827	0.00886395	0.404867	1	2	Enpp2
												6714094	0.00896472	0.406275	0.795	1.73508	RGD1560207
												6023045	0.00898805	0.406453	0.970833	1.95997	Mdk
												6727966	0.00899253	0.406517	0.765833	1.70035	Rbms2
												6687573	0.00901117	0.406552	1.75083	3.36552	Sulf1
												5776857	0.00905957	0.407298	0.855833	1.8098	Adamts1 disintegrin and metalloprotease that may be necessary for normal kidney morphology and function [RGD]
												5976588	0.00906716	0.407358	0.8775	1.83719	Pon1
												5850127	0.00908061	0.407477	2.02917	4.0817	Slc4a5
												6161481	0.00910039	0.407682	0.724167	1.65195	LOC680606
												5740811	0.00914742	0.408336	0.703333	1.62826	Mak
												5946554	0.00915037	0.408391	0.891667	1.85532	Atp11c
												6231130	0.00921668	0.4093	2.0225	4.06287	LOC680313
												5659103	0.00926829	0.409868	0.818333	1.76337	Arhgap28
												5876584	0.00933232	0.410654	0.965833	1.95319	LOC363267
												6013393	0.00933473	0.410708	0.775833	1.71218	Slc4a2
												5927984	0.00934937	0.410781	0.890833	1.85425	Hfe
												6315223	0.00946113	0.412427	0.761667	1.69545	Ttll9
												5985376	0.00957342	0.414039	1.24083	2.36334	RGD1359713
												6062035	0.00958429	0.414054	1.40333	2.64511	Otx2
												6311030	0.00958798	0.414054	1.645	3.12748	Cldn1
												6111370	0.00963422	0.414413	0.844167	1.79523	MGC114520
												5888520	0.00964355	0.414555	0.9125	1.8823	Enpp2
												5954518	0.00966706	0.414829	1.40167	2.64207	LOC683753
												6196624	0.00970619	0.415132	2.93333	7.63872	Kl
												6166725	0.0097559	0.415537	0.740833	1.67114	Hpd catalyzes the conversion of 4-hydroxyphenylpyruvate to homogenistate in tyrosine catabolism [RGD]
												5719285	0.00983393	0.41639	1.70167	3.25277	Otx2
												6493309	0.00992899	0.417689	0.878333	1.83825	Slc5a5
												6558974	0.00995929	0.418058	1.24	2.36199	Slc4a5
												6306848	0.00999325	0.418357	1.3425	2.5359	Ace
												5656076	0.0100082	0.418538	0.788333	1.72708	Slc16a12
												5908862	0.0100509	0.419219	0.719167	1.64623	Pcolce
												5845670	0.0100724	0.419444	0.720833	1.64813	LOC290415
												6484895	0.0101178	0.420229	0.77	1.70527	Tlr3
												6141087	0.0101308	0.420518	0.705	1.63014	Cyp4f5
												6098520	0.0101555	0.420801	2.43167	5.39518	Kl
												6206337	0.0101651	0.420891	1.435	2.70382	Sulf1
												5831653	0.0101702	0.421049	0.915833	1.88666	Enpp2
												6287294	0.0101708	0.421052	0.920833	1.89321	Ogn
												5885304	0.0101907	0.421238	0.861667	1.81714	Mmp2
												6328599	0.0101973	0.421317	1.48167	2.79272	Ace
												5850022	0.0102463	0.421725	0.954167	1.93746	RGD1561795
												5850273	0.0102582	0.421872	1.175	2.25793	Slc2a12
												6595655	0.0102851	0.422027	0.970833	1.95997	RGD1565611
												6111914	0.0103036	0.422377	1.10333	2.1485	Myo5c
												6406813	0.0103187	0.422657	1.03417	2.04794	Slc2a12
												6298965	0.0103226	0.422657	0.838333	1.78798	Igsf1
												6470745	0.0103302	0.422706	0.924167	1.89759	Enpp2
												6073546	0.0103629	0.423018	1.71667	3.28677	Abca4
												6324190	0.0104245	0.423592	1.3925	2.62533	Abca4
												6573622	0.0104845	0.424059	0.913333	1.88339	Slc4a2
												6661326	0.0105027	0.424365	0.813333	1.75727	Nt5dc2
												6734698	0.0105095	0.424466	0.710833	1.63675	Fmo1
												6430955	0.0105131	0.424466	1.01083	2.01507	Enpp2
												6274193	0.0105147	0.424466	1.27333	2.41719	Igf2
												5829839	0.0105294	0.42466	0.9825	1.97589	Enpp2
												6135307	0.0105547	0.424778	1.12667	2.18354	Slc2a12
												6235871	0.0105655	0.424778	1.07167	2.10186	Lama3
												6441225	0.010706	0.42633	0.8425	1.79315	Trpm6
												6189953	0.0107138	0.426493	0.743333	1.67404	Trpm3
												6159776	0.0107786	0.427149	0.766667	1.70133	Prdx4
												6633445	0.0107962	0.427475	1.64167	3.12027	RGD1564074
												6625243	0.0108086	0.427694	1.49	2.80889	Kcnj13
												5831983	0.0108142	0.427699	1.88667	3.69781	Prlr
												6668763	0.0108175	0.427699	0.819167	1.76439	Ctsc
												6152309	0.0108534	0.427842	0.783333	1.7211	RGD1562467
												6103029	0.010859	0.427878	0.710833	1.63675	LOC691223
												6471155	0.0109675	0.429065	2.59	6.02099	Kl
												5847947	0.0109845	0.429102	0.705	1.63014	Gpr98
												5882699	0.010998	0.429214	0.974167	1.96451	Enpp2
												6561075	0.0110883	0.430229	0.779167	1.71614	Col8a1
												6121419	0.0111848	0.431711	1.41083	2.6589	Cldn2
												6418612	0.0111975	0.431752	0.839167	1.78902	Slc4a2
												6161819	0.0114039	0.43457	1.24083	2.36334	Slc2a12
												6590180	0.0114693	0.435138	0.836667	1.78592	Enpp2
												6685951	0.0114705	0.435138	2.56167	5.90391	F5
												5933967	0.0115602	0.436285	0.8575	1.8119	Dnah11
												6663090	0.0115766	0.436335	0.743333	1.67404	Pcolce
												5967084	0.0115925	0.436535	1.1275	2.1848	Enpp2
												6471458	0.0116218	0.437014	1.11583	2.1672	Cldn1
												6409419	0.0116719	0.437544	0.799167	1.7401	Rps17
												6271057	0.0117046	0.438012	1.22333	2.33485	Abca4
												5804809	0.0117388	0.438317	1.4475	2.72735	Slc13a4
												5648355	0.0117563	0.438493	0.7775	1.71416	Phactr2
												5652135	0.011842	0.43943	2.08333	4.23784	Slc4a5
												6047836	0.0118439	0.43943	0.8925	1.85639	C7 component of the membrane attack complex of complement; plays a role in induction of apoptosis [RGD]
												5956987	0.0119094	0.440094	0.759167	1.69251	Dnah3
												6023256	0.0119205	0.440287	0.803333	1.74513	Efhc1
												5832310	0.0119463	0.44068	1.04	2.05623	Enpp2
												6665780	0.0119568	0.440833	0.765833	1.70035	Fmo1
												6479561	0.0121315	0.443627	1.0925	2.13243	Cdh3
												6289763	0.0121562	0.443863	0.826667	1.77358	Rai14
												6330640	0.0121998	0.4443	0.9875	1.98275	RGD1563170
												6681037	0.0122343	0.444721	1.55083	2.92986	Ace
												6189680	0.012284	0.444988	0.96	1.94531	Mpzl2
												6405367	0.0122926	0.445047	0.835	1.78386	Anxa2
												6016710	0.0123745	0.446103	1.37	2.58471	Igfbp2
												6059889	0.0123878	0.446237	0.739167	1.66921	Rai14
												6640443	0.012459	0.446812	1.0075	2.01042	Lama3
												5911665	0.0125412	0.447739	1.12333	2.17849	Lama3
												6607790	0.0126161	0.448648	1.14	2.20381	LOC308670
												6118742	0.0126281	0.448877	2.31167	4.96457	Clic6
												5982244	0.0126752	0.449381	1.48667	2.80241	Ace
												6424716	0.0126755	0.449381	0.855	1.80876	Efhc1
												5976554	0.0127344	0.449864	0.729167	1.65768	Lama3
												5796226	0.0127792	0.450496	0.780833	1.71812	RGD1565480
												6174709	0.0127868	0.450497	2.14167	4.41273	Slc4a5
												6601210	0.0127954	0.450589	0.904167	1.87146	Acsm3
												5696218	0.012804	0.450621	0.955	1.93858	Rpl18
												6456418	0.0128687	0.451223	2.70417	6.51683	Sostdc1
												6294259	0.0128767	0.451312	0.941667	1.92075	Col5a1
												5775332	0.0129011	0.451644	1.34	2.53151	Trpm3
												5728105	0.0129283	0.451883	0.785833	1.72409	Npr3
												5829630	0.0129373	0.45199	1.4225	2.6805	Ace
												5990556	0.0129403	0.452011	0.719167	1.64623	LOC363694
												6376534	0.0129653	0.452361	2.97917	7.88532	Ttr
												6399749	0.0130887	0.453422	0.798333	1.73909	Slc4a2
												5760508	0.0130944	0.453502	1.01333	2.01856	Cldn2
												5973846	0.0131571	0.4542	0.7125	1.63864	Pogk
												6001837	0.0131599	0.454206	0.966667	1.95432	RGD1562658
												5852237	0.0131939	0.454365	0.908333	1.87688	LOC686140
												6095029	0.0132065	0.454405	0.784167	1.7221	Npr3
												5640564	0.0132572	0.45482	1.78583	3.44817	Prlr
												6609214	0.0134178	0.456341	0.74	1.67018	RGD1560825
												6613901	0.0134183	0.456341	0.721667	1.64909	E2f5
												6246863	0.0134691	0.456907	1.0125	2.0174	Aqp1
												6290919	0.0135206	0.457234	1.3425	2.5359	LOC308670
												6115388	0.0135349	0.457306	0.7275	1.65577	Lepr
												5813285	0.0135466	0.457581	2.2425	4.73216	Cldn2
												6736932	0.0135483	0.457595	0.785833	1.72409	Efhb
												6491245	0.0135678	0.457924	0.769167	1.70429	Lgals3bp
												6746600	0.0135806	0.458022	0.8975	1.86284	Olr467-ps
												5618521	0.013759	0.459548	0.950833	1.93299	Lepr
												6051285	0.0137803	0.459745	1.525	2.87787	Ace
												6016992	0.0138008	0.459952	0.735833	1.66536	Slc26a7
												5956997	0.013942	0.461208	0.7025	1.62732	Slc5a5
												6253302	0.0139508	0.461305	0.703333	1.62826	Mmp2
												6719292	0.0139802	0.461627	0.790833	1.73007	Mmp2
												5807181	0.0139923	0.461763	0.74	1.67018	Zfp28
												6287855	0.0140272	0.462051	0.991667	1.98848	LOC308670
												5986190	0.0140787	0.462595	1.91917	3.78205	Prlr
												5839421	0.0141371	0.463116	1.365	2.57576	Kcnj13 inwardly rectifying K+ channel; may be involved in recycling K+ for the Na+,K(+)-ATPase [RGD]
												6196424	0.0141453	0.463197	1.52083	2.86956	Ace
												6714235	0.0141502	0.463327	0.838333	1.78798	Slc4a2
												6261308	0.0142004	0.463877	1.9275	3.80395	Slc4a5
												6518251	0.0142007	0.463877	0.805	1.74715	Klhl14
												5706371	0.0142094	0.463907	0.773333	1.70921	Lgals3bp
												5793848	0.0142275	0.464054	0.755833	1.68861	F11r
												5669931	0.0144298	0.466006	1.21583	2.32274	Abca4
												5618359	0.0144325	0.466009	1.69417	3.23591	Htr2c
												6040878	0.0145198	0.466851	2.285	4.87364	Clic6
												6584183	0.0145894	0.467592	1.01833	2.02557	Capsl
												6573111	0.0145983	0.467606	0.7625	1.69643	Efhc1
												6069092	0.0146139	0.467845	0.8425	1.79315	Hydin
												6327652	0.0146262	0.467895	1.01583	2.02207	Cldn1
												6492830	0.0147185	0.468664	0.854167	1.80771	Dlk1
												5965168	0.0147255	0.468733	0.926667	1.90088	F5
												6289161	0.0147446	0.468831	2.09167	4.26241	Prlr
												6005844	0.0147451	0.468831	1.00167	2.00232	Ogn
												6205523	0.0147606	0.468962	1.11583	2.1672	Slc2a12
												5932632	0.0148442	0.469918	0.809167	1.7522	Slc5a5
												6494626	0.0148695	0.470188	0.7825	1.72011	Krt8
												6448271	0.0150513	0.47198	0.7825	1.72011	LOC685921
												6195635	0.0150652	0.472166	1.43583	2.70538	Ace
												6534753	0.0151554	0.473	1.34417	2.53884	Ace
												5656374	0.015207	0.473537	0.8475	1.79938	Tubb2c
												6303305	0.0152506	0.473936	0.746667	1.67791	LOC363267
												6454399	0.0153364	0.474772	0.703333	1.62826	Dnah8
												6010656	0.0154606	0.476019	0.765833	1.70035	Lama3
												6472870	0.0156753	0.477854	0.794167	1.73408	Slc4a5
												6633735	0.0157185	0.478291	0.75	1.68179	Slc5a5
												5689699	0.0157741	0.478942	2.34417	5.07768	F5
												6421881	0.0157833	0.478958	1.14417	2.21019	Myo5c
												5765638	0.0157852	0.478958	1.43083	2.69602	Itgb6
												6139959	0.0158179	0.47921	1.105	2.15099	RGD1565321
												6558337	0.0158188	0.47921	0.719167	1.64623	Lama3
												5804517	0.0160151	0.480804	1.59667	3.02444	Wfikkn2
												6408341	0.0161037	0.481387	0.744167	1.67501	Fam81b
												5788282	0.0161132	0.481518	0.725833	1.65386	Dtymk
												6694519	0.0161393	0.481817	0.738333	1.66825	Rab11fip1
												6340572	0.0161993	0.482026	2.4575	5.49264	Slco1a5
												5777393	0.0163265	0.483341	1.05917	2.08373	Slc13a4
												5857971	0.0164021	0.483991	0.864167	1.82029	Cox8b
												5740851	0.0164892	0.484731	1.895	3.71922	Cldn2
												6317867	0.0166141	0.485923	0.810833	1.75422	Msx1
												5651491	0.0167135	0.486855	0.75	1.68179	Tfr2
												5660737	0.0167244	0.487009	1.1675	2.24622	Enpp2
												6016426	0.0168275	0.487949	0.780833	1.71812	Cdh3
												6335704	0.0170576	0.49001	0.77	1.70527	Rshl3
												6304533	0.0170646	0.490044	1.065	2.09217	Fmod
												6368263	0.0172322	0.491703	0.74	1.67018	Lama2
												5959366	0.017265	0.492001	0.735833	1.66536	Dnah11 a cytoplasmic dynein heavy chain expressed in brain [RGD]
												6140390	0.0172709	0.492033	0.7425	1.67307	Nmur1
												5693234	0.0173061	0.492163	1.63417	3.10409	Folr1
												6644953	0.0173698	0.492696	0.7425	1.67307	Decr1
												5768094	0.0174471	0.493353	0.845	1.79626	H28
												6128823	0.0174883	0.493616	0.748333	1.67985	Slc38a11
												5769428	0.0175073	0.493799	0.891667	1.85532	Nudt7
												5684413	0.0175255	0.49395	0.724167	1.65195	Lepr receptor for leptin; may have a role in body weight maintainence [RGD]
												5623825	0.0176463	0.495028	0.736667	1.66632	Tmem146
												5763394	0.0177184	0.4955	0.984167	1.97817	Dnah11 a cytoplasmic dynein heavy chain expressed in brain [RGD]
												5855338	0.0178676	0.49645	0.816667	1.76133	Abca4
												6433583	0.017869	0.496476	0.946667	1.92741	Itgb6
												6562829	0.0179028	0.496763	2.09167	4.26241	Slco1a5
												6307867	0.0179062	0.496763	0.7425	1.67307	Paqr5
												6160972	0.017979	0.49722	1.38167	2.6057	Abca4
												6056767	0.0180391	0.497388	0.800833	1.74211	Folr1
												6417025	0.0180426	0.497388	0.898333	1.86391	Abca4
												6283551	0.0180508	0.497388	2.23833	4.71851	F5
												6282314	0.018069	0.497402	0.753333	1.68568	Kif24
												5943315	0.0180786	0.49745	0.826667	1.77358	Lepr
												6457503	0.0180826	0.497485	1.02333	2.03261	Slc13a4
												6689224	0.0181742	0.498391	2.04833	4.13627	Kl
												5971646	0.0181921	0.498515	0.979167	1.97133	Lama3
												6605505	0.0182065	0.498675	1.345	2.5403	Ace
												6563285	0.0182825	0.499327	0.7475	1.67888	Mdk
												6546208	0.0183497	0.499963	0.7925	1.73207	Ctsc acts as a cysteine dipeptidyl aminopeptidase; may play a role in immune and inflammatory response [RGD]
												6478135	0.0183781	0.50016	0.705833	1.63109	Anxa2
												6369964	0.0184645	0.500781	1.29583	2.45518	Myo5c
												5898771	0.0185321	0.501255	0.729167	1.65768	RGD1359713
												6225562	0.0185636	0.501492	1.28417	2.43542	Ace
												6736261	0.0186855	0.502204	2.795	6.94031	Mfrp
												6372142	0.018761	0.503042	1.015	2.0209	Abca4
												5695914	0.0188092	0.503416	0.888333	1.85104	Hfe
												6393380	0.0188917	0.504127	1.81917	3.52878	Scgb1c1
												6258448	0.0189675	0.504767	1.1875	2.27758	Golga4
												6627137	0.019128	0.505609	1.64667	3.1311	Slc4a5
												5991708	0.01915	0.505609	1.31	2.47942	Ace
												6370072	0.019287	0.506634	0.803333	1.74513	Trpm3
												6023350	0.0194118	0.507475	0.845	1.79626	RGD1561161
												6355988	0.0194469	0.507754	1.15167	2.22171	C7 component of the membrane attack complex of complement; plays a role in induction of apoptosis [RGD]
												6516322	0.0194663	0.507833	2.03333	4.09349	Cldn2
												6385252	0.0194673	0.507842	0.791667	1.73107	RGD1308333
												5619114	0.0195865	0.508571	1.185	2.27363	Ace
												5910783	0.0195873	0.508571	0.889167	1.85211	Msx1
												6740762	0.0198051	0.510144	2.2025	4.60276	F5
												6206786	0.0198438	0.510485	0.7025	1.62732	RGD1305347
												5732735	0.0198776	0.510698	1.93	3.81055	F5
												6065918	0.019892	0.510872	1.60167	3.03494	Sulf1
												6389267	0.0199451	0.511517	0.724167	1.65195	Lama3
												6401646	0.0201225	0.513091	1.48583	2.80078	Myo5c
												6111663	0.0201371	0.513195	0.870833	1.82872	Adcy6
												6619264	0.0202323	0.513942	1.10667	2.15348	Myo5c
												6222912	0.0202665	0.514135	0.785	1.72309	LOC498207
												5651337	0.0202837	0.514246	1.79833	3.47817	Sulf1
												6217226	0.0203254	0.514658	2.23667	4.71308	Tmem72
												6479126	0.0203622	0.514793	1.185	2.27363	Slc38a11
												6696208	0.0205689	0.516341	0.7525	1.68471	Ptgds
												6196908	0.020628	0.516554	2.20667	4.61609	F5
												6429942	0.0206551	0.516694	0.739167	1.66921	Cdkn1c
												6498464	0.0208407	0.51813	1.11833	2.17096	Slc4a5
												6285336	0.0208502	0.518144	0.756667	1.68958	Sulf1
												5910280	0.020907	0.518619	0.739167	1.66921	Fn1
												6460294	0.0209168	0.518701	0.743333	1.67404	Nudt7
												6057018	0.0209468	0.518854	2.2825	4.8652	Ttr
												6457605	0.0210602	0.519449	1.22333	2.33485	Myo5c
												6613899	0.0212199	0.520438	0.784167	1.7221	Trpm3
												6433495	0.0212523	0.52063	2.05	4.14106	Slc4a5
												6202379	0.0212743	0.520789	1.38667	2.61474	Slc13a4
												5954356	0.0214449	0.522181	1.74917	3.36165	Slc4a5
												6530182	0.0214556	0.522202	1.01333	2.01856	Baiap2l1
												6497259	0.0215014	0.52241	0.9175	1.88884	C7
												6303905	0.0215111	0.52243	0.989167	1.98504	Slc13a4
												6475221	0.0215219	0.522496	0.891667	1.85532	RGD1562917
												6466399	0.0215308	0.522554	0.715833	1.64243	Hydin
												6131724	0.0215983	0.52314	0.876667	1.83613	Bhmt2
												5875337	0.0216659	0.523629	0.7025	1.62732	Plscr2
												5854672	0.0217772	0.524147	0.9075	1.87579	Car13
												6464030	0.0218258	0.52444	1.4	2.63902	Itgb6
												6650957	0.0218541	0.524569	0.714167	1.64054	Atp6v1c2
												6639646	0.0219749	0.525354	0.781667	1.71912	Trpm3
												6366872	0.0219801	0.525392	1.415	2.6666	Sulf1
												6722152	0.022137	0.526612	1.16333	2.23974	Sulf1
												5887654	0.0222474	0.527434	0.908333	1.87688	Mapk13
												5721142	0.0223241	0.527852	1.90667	3.74943	F5
												6132356	0.0224601	0.528714	0.718333	1.64528	Tex15
												6503501	0.0226187	0.529973	1.92417	3.79518	Kl
												5815219	0.0226471	0.530111	0.76	1.69349	Trpm3
												5732392	0.0226977	0.53023	2.415	5.33319	Kl
												6698894	0.0227402	0.530425	0.844167	1.79523	Efhc1
												5922064	0.0228013	0.530804	1.33667	2.52568	Igfbp2
												5835755	0.0228111	0.530808	2.16667	4.48986	Cldn2
												6217005	0.02294	0.531649	0.938333	1.91631	Abca4
												6363557	0.0229548	0.531864	1.57	2.96905	Slc4a5
												6546562	0.0230208	0.532129	1.41833	2.67276	Ace
												6518478	0.023149	0.532855	0.7675	1.70232	RGD1559654
												6384288	0.0231886	0.53301	0.968333	1.95658	Abca4
												5815234	0.0233656	0.533789	1.15333	2.22427	Ace
												6376937	0.0234362	0.534198	1.85167	3.60918	F5
												5927451	0.0235135	0.534816	1.95417	3.87493	Slco1a5
												5626720	0.0235817	0.535344	0.748333	1.67985	Epn3
												5727655	0.0236364	0.535559	0.850833	1.80354	LOC686140
												5637659	0.0236822	0.535899	0.8075	1.75018	RGD1563170
												6435022	0.02369	0.535924	0.730833	1.6596	LOC686087
												5963750	0.0237386	0.536057	0.7675	1.70232	Cab39l
												6448996	0.0237507	0.536071	2.07667	4.21832	Ttr
												6684470	0.0237571	0.536175	1.305	2.47084	Ace
												6437840	0.0237621	0.53619	2.0375	4.10534	F5
												6512022	0.023802	0.536564	0.796667	1.73708	Slc26a7
												6732786	0.0238073	0.536564	2.39833	5.27193	Kcnj13
												6185338	0.0238349	0.536774	0.904167	1.87146	Efhb
												5958842	0.0239889	0.537641	0.933333	1.90968	Ogn
												6041249	0.0241169	0.538395	0.7725	1.70823	Cgnl1
												6432759	0.0242493	0.538977	0.799167	1.7401	Gnb2l1
												5988989	0.0242755	0.539193	1.54417	2.91636	Clic6
												6442366	0.0242826	0.539281	1.725	3.3058	Kl
												6056211	0.0242866	0.539289	1.21917	2.32813	Htr2c
												6654209	0.024344	0.539577	0.806667	1.74917	RGD1562521
												6674959	0.0243738	0.539713	1.03083	2.0432	RGD1359713
												6089865	0.0244025	0.539918	2.09583	4.27472	F5
												5794176	0.0244614	0.540267	0.775	1.71119	Tex15
												5758451	0.0245271	0.540755	1.34083	2.53297	Ace
												6456457	0.0245821	0.541088	1.77	3.41054	Clic6
												6226475	0.0246398	0.541366	0.7575	1.69056	C7
												6697438	0.0246879	0.541587	1.74167	3.34422	RGD1564074
												6253373	0.0247086	0.541642	1.44417	2.72106	Ace
												6251571	0.0248072	0.54208	0.771667	1.70724	Trpv4
												6680141	0.0248716	0.542566	2.31833	4.98755	Kl
												5838031	0.0249629	0.543115	0.811667	1.75524	Cox8b
												6515516	0.0250534	0.543666	1.28167	2.4312	Htr2c
												6390727	0.0251511	0.544295	0.92	1.89212	LOC691715
												6304600	0.0251588	0.544373	0.760833	1.69447	RGD1310371
												6657563	0.0251701	0.544432	1.20417	2.30405	Cldn1
												6599501	0.0251711	0.544432	2.03	4.08405	Ttr
												6679441	0.0252079	0.544567	1.8825	3.68713	F5
												5962614	0.0253712	0.545488	0.748333	1.67985	Tert
												5707365	0.0254619	0.545952	2.64333	6.24772	Ttr
												5641361	0.0256535	0.546797	1.41083	2.6589	Slco1a5
												5903136	0.0256558	0.546797	0.705	1.63014	Olfml2a
												6213486	0.0257322	0.547265	0.708333	1.63392	Mmp14 enzyme which is an activator of progelatinase A [RGD]
												6048788	0.0258322	0.547951	1.9125	3.76461	Slc4a5
												6321311	0.0259407	0.548305	0.811667	1.75524	Anxa1
												6641546	0.0261354	0.54989	1.91083	3.76025	F5
												6280595	0.0261967	0.55014	2.22583	4.6778	Slc4a5
												5848008	0.0262944	0.550666	2.66917	6.36063	F5
												6464683	0.0264093	0.551387	1.75417	3.37332	Aqp1
												6316514	0.0264449	0.551616	1.26	2.39496	Ace
												6448642	0.0264675	0.551616	2.63833	6.22611	Sostdc1
												6247831	0.0266482	0.552532	0.905833	1.87363	Kl
												6266020	0.0266677	0.552661	1.09167	2.13121	Aqp1
												5860285	0.026671	0.552688	0.804167	1.74614	Abca4
												5943130	0.0267969	0.553152	2.19167	4.56834	Slco1a5
												6126006	0.0268358	0.553374	0.893333	1.85746	Kcnq1
												6415423	0.0268856	0.553576	1.16417	2.24104	Ace
												5896682	0.0269247	0.553708	1.12	2.17347	Slc4a5
												6736852	0.0269682	0.553943	0.73	1.65864	Crabp2
												5940370	0.0269772	0.553973	0.939167	1.91742	Scgb1c1
												6228887	0.0269828	0.554001	1.13583	2.19745	Kcne2
												5947963	0.027043	0.554328	1.50167	2.8317	Ace
												5758212	0.0270602	0.554373	0.883333	1.84463	Scgb1c1
												5649741	0.02739	0.556107	1.11417	2.1647	Htr2c
												6692835	0.0275174	0.55653	2.42583	5.37338	F5
												6522738	0.0275499	0.55667	0.736667	1.66632	Agbl2
												5812130	0.0275977	0.556816	1.255	2.38667	Mfrp
												6579370	0.0277805	0.557959	1.97917	3.94266	Prlr
												5863740	0.0279689	0.558913	0.766667	1.70133	Slc5a7
												5661045	0.0280086	0.559072	0.855	1.80876	RGD1564074
												6041750	0.0280222	0.559083	1.19417	2.28813	Htr2c
												6311246	0.0281249	0.559566	0.759167	1.69251	Col8a2
												6329265	0.0283017	0.560544	2.5325	5.78573	Kcnj13
												5912181	0.0283424	0.560757	1.40417	2.64665	Sulf1
												6746057	0.028629	0.562415	0.785	1.72309	Myh11 transcription decreases following transformation with mutant p53 [RGD]
												6244904	0.0286758	0.562545	2.16667	4.48986	F5
												5776198	0.0287015	0.562659	0.9875	1.98275	Abca4
												5641845	0.0287841	0.563099	0.744167	1.67501	Sulf1
												6449621	0.0287935	0.563149	0.9675	1.95545	Ogn
												6145517	0.0289269	0.563862	1.1025	2.14726	RGD1560603
												6467796	0.0289487	0.563909	1.02833	2.03966	RGD1559899
												5656351	0.0289834	0.564149	0.735	1.6644	Phactr2
												6283790	0.0290023	0.564171	0.876667	1.83613	Pon1
												5738461	0.0291436	0.564703	0.793333	1.73307	LOC685921
												6531434	0.029388	0.565865	0.908333	1.87688	LOC366581
												6586780	0.0294181	0.566006	1.765	3.39874	F5
												5756396	0.0295842	0.566955	0.716667	1.64338	Glra1
												6085600	0.0296984	0.567499	0.774167	1.7102	Mitf
												6413408	0.0297471	0.567761	0.958333	1.94306	Slco1a5
												6599713	0.030152	0.569806	1.0525	2.07412	Otx2
												5768085	0.0302369	0.570181	0.97	1.95884	Abca4
												5629171	0.0302566	0.570312	0.906667	1.87471	LOC686140
												6708935	0.0302964	0.570578	0.716667	1.64338	Myo5c
												6153261	0.030318	0.570678	1.39917	2.6375	Slc13a4
												6266953	0.0306032	0.572057	2.0325	4.09113	Mfrp
												6408678	0.030697	0.572355	1.76	3.38698	Slco1a5
												6549534	0.0308427	0.573012	0.770833	1.70625	LOC100125377
												6062843	0.0308434	0.573012	1.17333	2.25532	Slc4a5
												6659501	0.0309235	0.573552	1.3075	2.47512	Slc4a5
												5695104	0.0309994	0.573891	0.836667	1.78592	Mfrp
												6722491	0.0310402	0.57405	0.770833	1.70625	Ogn
												6524265	0.0310622	0.574168	0.8975	1.86284	H28
												5894667	0.0311326	0.574409	0.790833	1.73007	Acsm3
												5688625	0.0311587	0.574563	1.77417	3.42041	Cldn2
												5874069	0.0312198	0.574854	0.915833	1.88666	RGD1564074
												5816846	0.0312223	0.574854	2.12417	4.35952	F5
												6211722	0.0312555	0.575189	0.985	1.97931	Bhmt2
												6584856	0.0313328	0.575643	0.958333	1.94306	Myo5c
												6171809	0.0313727	0.575798	2.20083	4.59744	Cldn2
												6592647	0.0314134	0.576034	0.8075	1.75018	Cgnl1
												6017908	0.0314303	0.576172	0.979167	1.97133	C7
												6541395	0.0314474	0.576222	2.63667	6.21895	F5
												5943389	0.0314617	0.576323	0.711667	1.6377	Stra6
												6423076	0.0315928	0.576777	1.04417	2.06218	RGD1564074
												6145552	0.0316564	0.576917	0.8125	1.75625	Cldn11
												6401925	0.0316683	0.576917	1.0625	2.08855	RGD1564074
												6179662	0.0317319	0.577172	1.1525	2.22299	Itgb6
												6653644	0.0317432	0.577188	0.725	1.6529	Adipoq
												6000214	0.0318375	0.577613	0.991667	1.98848	Itgb6
												6105653	0.0319672	0.578135	0.9475	1.92853	Car13
												6295748	0.0320929	0.578757	0.835	1.78386	RGD1562658
												6664393	0.0322639	0.579488	0.765	1.69937	Slc38a11
												6201411	0.0323559	0.579614	0.836667	1.78592	Cpz
												5978835	0.0324532	0.580046	0.9275	1.90198	Enpp2
												5793803	0.0324778	0.580173	1.52333	2.87454	Golga4
												6037789	0.0325323	0.580316	0.713333	1.63959	Efcab1
												5894389	0.0325336	0.580321	1.06583	2.09337	Pon1
												5776240	0.0327894	0.581188	1.9725	3.92448	Sostdc1
												6536552	0.0329438	0.581566	1.37917	2.60119	Htr2c
												6532687	0.0330376	0.581956	0.701667	1.62638	Ace
												6302395	0.0330928	0.582244	0.79	1.72907	Tacr3
												5686993	0.0331176	0.582333	1.195	2.28945	Slc13a4
												5864187	0.0331688	0.582573	0.8975	1.86284	Slco1a1
												5950595	0.0335841	0.584816	2.34917	5.09531	F5
												5740418	0.0335973	0.58484	1.03917	2.05505	RGD1359713
												5955219	0.0336301	0.585077	0.750833	1.68276	Gpr177
												5868996	0.0337194	0.585472	2.04917	4.13868	Clic6
												6667949	0.0337557	0.585644	0.73	1.65864	Atp4a
												6458730	0.0337716	0.585698	0.88	1.84038	Fmod
												6478275	0.0339949	0.58682	0.785833	1.72409	Dnah12
												6699871	0.0340437	0.587072	1.74083	3.34227	Slco1a5
												5748162	0.0341973	0.587747	1.065	2.09217	Abca4
												6564498	0.0345134	0.588771	0.7175	1.64433	Rshl3
												6315924	0.0345888	0.589158	1.21917	2.32813	Tmem72
												5831735	0.0347226	0.589564	0.7125	1.63864	Mx2 involved in inhibiting vesicular stomatitis virus [RGD]
												5776134	0.0348374	0.589922	1.305	2.47084	Sulf1
												5807599	0.0349272	0.590228	0.71	1.6358	Dnah11
												6459690	0.0349936	0.590489	0.981667	1.97475	Pcbp3
												6725095	0.0351697	0.591224	1.0575	2.08132	Slc13a4
												6407055	0.035366	0.591828	0.915	1.88557	Cdh3
												6653499	0.0354473	0.592123	0.755833	1.68861	Folr1
												6515825	0.0356995	0.59332	0.974167	1.96451	Sulf1
												5769483	0.0361644	0.595388	1.2375	2.3579	Itgb6
												6455776	0.0363842	0.59644	1.43667	2.70695	Sulf1
												5887577	0.0364735	0.596705	0.725	1.6529	Mapk13
												6043402	0.0364808	0.596734	1.0275	2.03849	Slc13a4
												6053949	0.0365974	0.597121	2.56917	5.93468	F5
												6105124	0.0367654	0.59781	0.966667	1.95432	Slc13a4
												6520484	0.0368206	0.598095	0.790833	1.73007	Krt8
												5741058	0.0368308	0.598132	0.8675	1.8245	Slc13a4
												6675468	0.0369365	0.598479	0.945	1.92519	Htr2c
												5730542	0.0371816	0.59949	1.11833	2.17096	Ace
												6358375	0.0374755	0.600601	0.889167	1.85211	RGD1563170
												5811961	0.0375491	0.601015	1.92667	3.80177	Mfrp
												6327294	0.0375589	0.60102	1.78167	3.43824	Mfrp
												6266696	0.0377543	0.601623	0.7125	1.63864	Hsd3b5
												6591991	0.0379256	0.602144	1.19667	2.2921	RGD1564074
												5863575	0.0380244	0.60248	0.7425	1.67307	RGD1559942
												6235115	0.0380362	0.602483	1.04917	2.06934	Efhb
												5770941	0.0382239	0.60299	0.824167	1.77051	H28
												6598110	0.0383326	0.603315	1.04	2.05623	Slc13a4
												6742148	0.0384211	0.603882	1.20083	2.29872	Slc13a4
												6240924	0.0384572	0.604026	1.78667	3.45018	Pon1
												6518873	0.0384741	0.604102	0.748333	1.67985	Myo5c
												6016661	0.0385011	0.604174	1.05083	2.07172	Slc13a4
												5754523	0.0385602	0.604212	0.928333	1.90308	Col8a1
												5727690	0.0385637	0.604212	0.731667	1.66056	Acat2
												6132615	0.03867	0.604659	0.981667	1.97475	Folr1
												6065716	0.0389445	0.605684	1.63333	3.10228	Sostdc1
												5754756	0.0389651	0.605757	0.7375	1.66728	Cyp4f4
												6734601	0.0393364	0.607281	1.69417	3.23591	F5
												6373149	0.0394322	0.607739	1.34167	2.53445	Itgb6
												6294618	0.0397213	0.608614	0.740833	1.67114	Slc16a12
												6725020	0.0399758	0.609189	1.49417	2.81702	Mfrp
												6653497	0.0400111	0.609233	0.934167	1.91079	Stx12
												6687372	0.0400237	0.609311	0.754167	1.68666	Olr477 Olfactory receptors interact with odorant molecules in the nose, to initiate a neuronal response that triggers the perception of a smell. The olfactory receptor proteins are members of a large family of G-protein-coupled receptors (GPCR) arising from single coding-exon genes. Olfactory receptors share a 7-transmembrane domain structure with many neurotransmitter and hormone receptors and a…
												5640241	0.0400263	0.609311	0.8325	1.78077	Parvg
												6349652	0.0401127	0.609771	0.973333	1.96337	Sulf1
												6027512	0.0402325	0.610109	1.46583	2.76222	Slco1a5
												6695481	0.0407917	0.612418	0.741667	1.67211	Serpinb9e
												6519464	0.0409888	0.61305	1.075	2.10672	Ace
												6637621	0.0410874	0.613435	0.890833	1.85425	Tmem72
												6319402	0.0412345	0.61402	0.781667	1.71912	Ace
												6283445	0.0412372	0.61402	0.989167	1.98504	Htr2c
												6250589	0.0413367	0.614488	2.07417	4.21102	F5
												6507527	0.0416193	0.61542	1.2825	2.4326	Car12
												5739228	0.0420429	0.616891	1.12417	2.17976	Sulf1
												6024980	0.042278	0.617792	1.2575	2.39081	Slco1a5
												5631563	0.042343	0.618024	1.82	3.53081	Kcnj13
												6100935	0.0424677	0.61842	1.34083	2.53297	Prlr
												6537614	0.0425897	0.618684	0.73	1.65864	Sytl3
												6598140	0.0427581	0.619303	0.833333	1.7818	Folr2
												6250234	0.0430622	0.620081	0.805833	1.74815	Sulf1
												6331433	0.0432134	0.620578	0.905	1.87254	Sulf1
												6632223	0.0432208	0.620609	0.751667	1.68374	Rpl18a
												6744459	0.043225	0.620609	0.76	1.69349	LOC308670
												6493744	0.0433268	0.62097	1.11417	2.1647	Ace
												6140078	0.0433699	0.621208	1.5925	3.01571	F5
												6423507	0.0434949	0.62156	1.56167	2.95195	Tmem72
												5692821	0.0435463	0.621649	1.53667	2.90124	F5
												6675923	0.0437022	0.62206	0.921667	1.8943	Steap1
												5846153	0.0438025	0.622458	1.06667	2.09459	Prlr
												6729341	0.0438811	0.622694	0.733333	1.66248	Lama3
												5912220	0.0439213	0.622847	0.871667	1.82978	Akr1cl2
												5843147	0.0441571	0.623804	0.755	1.68763	Fam46a
												6413530	0.0445269	0.624993	1.03917	2.05505	Tmem27
												6342093	0.0446301	0.625136	0.9275	1.90198	RGD1561016
												6039927	0.0447452	0.625278	1.30333	2.46798	RGD1564074
												6044514	0.0447649	0.625338	0.806667	1.74917	Lmx1a
												5850357	0.0447861	0.625405	1.0625	2.08855	Tmem27
												6730735	0.044852	0.625635	0.77	1.70527	Cdh3
												6555014	0.0455777	0.627866	0.708333	1.63392	RGD1559899
												5911696	0.0458866	0.62868	0.804167	1.74614	Sulf1
												6259831	0.0459408	0.628876	0.760833	1.69447	Eml2
												6036022	0.0460286	0.629192	1.4725	2.77502	Cldn2
												5765604	0.0461847	0.629655	1.34	2.53151	Slc4a5
												6156293	0.0462712	0.6299	0.9025	1.8693	RGD1359713
												6008658	0.0468328	0.631474	0.728333	1.65672	Trpm3
												6681417	0.0470959	0.632028	0.795	1.73508	Rbp4
												6653714	0.0472537	0.632461	0.766667	1.70133	Tex15
												5645874	0.0475891	0.633249	0.986667	1.9816	Ranbp17
												6380935	0.0479385	0.634283	0.7025	1.62732	Igfbp2
												5882639	0.0484031	0.635767	1.11083	2.1597	Cartpt
												6548105	0.0485958	0.636242	1.02667	2.03732	Pla2g5
												5873290	0.0488416	0.636828	1.44667	2.72578	Slco1a5
												5699332	0.0489942	0.63712	1.53667	2.90124	F5
												5986744	0.0490175	0.637161	0.818333	1.76337	Htr2c
												6055316	0.0492368	0.637737	0.794167	1.73408	Crhr2
												6494407	0.0494585	0.638365	2.12167	4.35197	Kcnj13
												5729425	0.0495213	0.638553	0.770833	1.70625	Itgb6
