# Supplementary material for: Search for common targets of lithium and valproic acid identifies novel epigenetic effects of lithium on the rat leptin receptor gene
Source: Transl Psychiatry. 2015 Jul 14;5(7):e600–. doi: 10.1038/tp.2015.90 (PMC5068731; doi:10.1038/tp.2015.90)
Supplement: Supplementary Table 3 [file tp201590x3.xls]

## Sheet: Sheet1
Probes and their associated genes commonly up- or downregulated by both lithium and valproic acid
Upregulated by lithium and valpoic acid					Downregulated by lithium and valproic acid
probeset_id	gene_info				probeset_id	gene_info
5958842	Ogn				6523078	RGD1560217
5763394	Dnah11				5625518	Poln	DNA polymerase nu
5709847	Fas				5998391	Akt1	inhibits JUN kinase activation and mediates inhibition of apoptosis [RGD]
5959366	Dnah11				6306821	Hemgn	may be involved in osteoblast recruitment into growing bone tissue [RGD]
6355988	C7
6061736	Slc6a20
6166725	Hpd
5681009	Slc6a20
5776857	Adamts1
6047836	C7
5719439	Slc6a20
6687372	Olr477
6231114	Tec
6267287	Tnfsf10
6368993	RGD1564114
6366646	RGD1561472
6189680	Mpzl2
6683694	RGD1310224
6283215	Mmp2
5831735	Mx2
5712575	Mmp2
6069092	Hydin
5839421	Kcnj13
6746057	Myh11
6722491	Ogn
6620501	Ogn
5684413	Lepr
5869126	Mmp2
5743249	LOC257642
5808976	Gulp1
6300633	LOC680813
6598110	Slc13a4
6211967	Lepr
6192899	RGD1563741
5919257	LOC501230
6287294	Ogn
6213486	Mmp14
5866339	LOC683338
6349199	Nt5dc2
5640241	Parvg
5915237	RGD1561916
5912220	Akr1cl2
6301530	Fshb
5686993	Slc13a4
6546208	Ctsc
6614705	Glra1
6005844	Ogn
6292261	Bace2
6249693	Slc6a20
