# Supplementary material for: Search for common targets of lithium and valproic acid identifies novel epigenetic effects of lithium on the rat leptin receptor gene
Source: Transl Psychiatry. 2015 Jul 14;5(7):e600–. doi: 10.1038/tp.2015.90 (PMC5068731; doi:10.1038/tp.2015.90)
Supplement: Supplementary Table 4 [file tp201590x4.xls]

## Sheet: Sheet1
Additional genes assayed by pyrosequencing
	Akt1
			Average					Standard Error
		Control	Lithium	Valproate			Control	Lithium	Valproate
	CpG-1	2.21833	2.25727	2.431			0.230815	0.131143	0.182835
	CpG-2	4.3975	3.14182	3.45			0.471253	0.302853	0.288633
	CpG-3	8.93417	6.26818	5.567			1.63266	0.366076	0.658895
	CpG-4	5.24667	4.97364	4.759			0.571901	0.231356	0.222346
	CpG-5	10.255	9.41455	11.92			0.494343	0.281811	0.570299
	CpG-6	2.51417	2.82417	2.92417			0.55247	0.187538	0.21285
	CpG-7	5.57667	4.65417	5.1725			0.649408	0.271827	0.317483
	CpG-8	3.76	2.98417	2.95917			0.791366	0.202912	0.20573
	CpG-9	4.2275	3.7475	3.41917			0.459926	0.257671	0.302438
	CpG-10	6.28083	5.22	7.625			0.495555	0.326735	2.26408
	CpG-11	3.69833	3.43417	3.68833			0.694658	0.283673	0.235966
	CpG-12	9.375	8.324	8.5425			0.832761	0.38085	0.382365
	Dnah11
			Average					Standard Error
		Control	Lithium	Valproate			Control	Lithium	Valproate
	CpG-1	93.0742	93.6408	90.1792			0.479781	0.81132	2.27295
	CpG-2	94.38	95.0183	95.0192			0.675491	1.10328	0.982973
	CpG-3	94.0933	94.3725	94.0242			0.467116	0.20259	0.932964
	Kcnj13 Promoter
			Average					Standard Error
		Control	Lithium	Valproate			Control	Lithium	Valproate
	CpG-1	42.09	42.6858	42.3725			1.46813	1.64188	1.07502
	CpG-2	46.1767	50.0525	47.999			0.925929	0.947044	1.11773
	CpG-3	84.812	81.9788	85.8688			1.96537	1.66797	0.233363
	CpG-4	91.397	93.9791	92.0889			0.677424	1.5749	0.458688
	Kcnj13 CpG Island
			Average					Standard Error
		Control	Lithium	Valproate			Control	Lithium	Valproate
	CpG-1	87.801	88.2882	83.0833			0.855289	0.77449	2.83432
	CpG-2	90.714	91.3527	89.3208			0.64249	0.339102	1.35196
	CpG-3	86.65	87.5073	85.0417			0.522572	0.39228	1.21266
	CpG-4	80.847	82.0827	82.5608			0.6782	0.551277	1.66805
	CpG-5	82.384	83.7809	80.8558			0.478975	0.574415	0.734616
	CpG-6	57.401	58.2827	59.2			0.543487	0.806614	2.09831
	CpG-7	87.142	87.63	86.8917			0.80236	0.7135	0.668849
	CpG-8	91.234	91.3758	90.5458			0.552099	0.460922	0.680165
	CpG-9	84.118	87.7692	86.7533			2.95315	0.634956	0.956608
	Lepr Region 1
			Average					Standard Error
		Control	Lithium	Valproate			Control	Lithium	Valproate
	CpG-1	3.3	3.6	3			0.235702	0.389682	0.57735
	CpG-2	2.5	2.8	3.3			0.158114	0.22771	0.363242
	CpG-3	5.1	4.2	7.7			0.096225	0.194841	0.333333
	CpG-4	6.4	6.2	3.7			0.63099	0.327731	0.333333
	CpG-5	6.6	6.8	4.3			0.647288	0.431406	0.166667
	CpG-6	7.1	7.2	5.3			0.529238	0.426006	0.166667
	CpG-7	8.4	8.1	9			0.365148	0.550482	0.408248
	CpG-8	2.6	2.5	3			0.243432	0.288675	0.353553
	CpG-9	3.4	3.6	4.2			0.149071	0.188025	0.280542
	CpG-10	6.5	6.6	6.9			0.41388	0.416667	0.529238
	CpG-11	5.7	4.8	5.7			0.237658	0.336162	0.433013
	CpG-12	2.9	2.7	3.7			0.252763	0.13484	0.5
	CpG-13	2	2	2.4			0.235702	0.228908	0.306186
	CpG-14	2.6	2.9	3.1			0.209718	0.192996	0.240906
	CpG-15	8.8	8.6	10.6			0.447214	0.542976	0.688986
	CpG-16	0.9	1.4	1.7			0.239949	0.192996	0.204124
	CpG-17	3.1	2.8	3.3			0.1557	0.166667	0.322749
	CpG-18	2.1	2	2.2			0.0870388	0	0.127294
	CpG-19	4.6	4.7	5.2			0.145644	0.188025	0.127294
	CpG-20	3.1	3.4	4.2			0.327987	0.336162	0.402538
	CpG-21	5.7	5.5	6.3			0.318614	0.228908	0.25
	CpG-22	3.6	4	4.3			0.296444	0.246183	0.322749
	Lepr Region 2
			Average					Standard Error
		Control	Lithium	Valproate			Control	Lithium	Valproate
	CpG-1	94.4443	94.5263	91.6863			0.285981	0.292855	3.02868
	CpG-2	99.0514	99.1	97.985			0.621306	0.499382	0.975751
	CpG-3	92.4986	92.205	91.69			0.327715	0.193363	0.319559
	CpG-4	68.3929	67.9737	67.935			1.22842	0.539219	0.980841
	CpG-5	86.9814	85.1038	81.5075			0.865408	1.25771	3.46597
	CpG-6	86.0463	87.43	88.2387			1.85322	1.0966	0.57396
	CpG-7	58.3862	60.465	59.905			2.63135	0.791472	0.579486
	CpG-8	93.8675	92.3538	90.7812			1.43258	1.21144	0.610598
	Lepr Region 3
			Average					Standard Error
		Control	Lithium	Valproate			Control	Lithium	Valproate
	CpG-1	89.2275	89.2575	91.9075			0.904942	0.79327	0.916197
	CpG-2	57.4213	55.7762	56.2488			1.30796	1.22556	1.24467
	CpG-3	75.172	75.4862	76.8367			0.756045	1.22141	1.44719
	CpG-4	77.772	75.97	78.416			0.621727	0.67912	1.58161
	CpG-5	69.5625	69.735	70.2638			2.46989	3.38575	2.61574
	CpG-6	80.444	82.3238	82.1143			2.00817	0.790452	1.33548
	CpG-7	79.646	80.0625	85.0543			1.08232	1.1879	3.77805
	CpG-8	68.124	70.275	71.632			0.572613	0.701343	0.663953
	CpG-9	74.642	76.4663	77.87			0.287253	0.462014	0.660961
	CpG-10	77.6	78.5588	80.132			0.197661	0.558254	0.9156
	CpG-11	90.094	90.0775	88.45			0.931663	0.570128	1.18431
	CpG-12	89.302	87.285	90.224			0.643719	2.01661	1.53666
	CpG-13	68.285	67.3162	68.03			1.25957	1.00165	1.55761
	Lepr Region 4
			Average					Standard Error
		Control	Lithium	Valproate			Control	Lithium	Valproate
	CpG-1	89.21	89.7738	90.4143			0.898454	1.02586	1.17543
	CpG-2	82.192	78.835	83.0143			1.67379	0.439269	2.47202
	CpG-3	82.804	80.63	81.8186			0.873233	0.998052	0.844595
	CpG-4	60.08	59.525	56.3886			0.850229	0.492189	2.34999
	CpG-5	55.602	51.6275	53.8014			1.04513	1.63607	1.2085
	CpG-6	55.382	54.5525	54.3257			1.38748	1.63855	1.09849
	CpG-7	65.834	64.51	65.3971			1.06301	0.766306	1.0715
	CpG-8	80.08	78.7638	77.6186			1.34543	0.81951	1.24957
	CpG-9	100	100	100			0	0	0
	Lepr Region 5
			Average					Standard Error
		Control	Lithium	Valproate			Control	Lithium	Valproate
	CpG-1	3.905	4.24	3.90125			0.237413	0.286963	0.321789
	CpG-2	3.06333	3.2	2.82375			0.165402	0.221832	0.225182
	CpG-3	9.14667	9.18714	10.0825			0.293526	0.625268	0.349422
	CpG-4	6.8	6.79857	7.96125			0.287831	0.453738	0.391943
	CpG-5	3.945	2.99429	3.5425			0.126141	0.152079	0.170197
	CpG-6	7.295	7.23	8.11125			0.324466	0.621657	0.399712
	CpG-7	8.94667	9.2	10.2163			0.308962	0.507252	0.278619
	CpG-8	4.22833	3.99429	4.4125			0.245131	0.145714	0.216867
	CpG-9	4.88667	5.14143	6.0325			0.132883	0.223292	0.229501
	CpG-10	3.60286	3.77875	4.14375			0.116491	0.353848	0.278933
	CpG-11	1.59571	1.98375	1.59375			0.0770546	0.497655	0.126108
	CpG-12	1.82	1.545	2.14125			0.148661	0.23014	0.155901
	CpG-13	1.25571	0.775	1.1825			0.188854	0.185597	0.0876835
	CpG-14	2.83857	2.9525	3.075			0.153335	0.196276	0.188632
	CpG-15	1.14	1.69625	1.245			0.165097	0.408153	0.0941314
	CpG-16	2.21714	2.425	1.735			0.266161	0.637604	0.107221
	CpG-17	2.87143	3.40875	2.9325			0.0970623	0.558491	0.211599
	CpG-18	4.27	4.675	5.42625			0.462457	0.509821	0.214999
	CpG-19	1.7025	1.33375	1.115			0.430679	0.301383	0.283165
	CpG-20	2.2125	2.61857	2.52875			0.33901	0.291331	0.170162
	Mmp2
			Average					Standard Error
		Control	Lithium	Valproate			Control	Lithium	Valproate
	CpG-1	9.325	11.4767	11.2389			0.616063	1.20123	0.677618
	CpG-2	8.581	10.0611	8.67667			0.708971	0.722095	0.747511
	CpG-3	19.902	20.2467	22.2956			1.02096	1.43705	1.53789
	CpG-4	8.841	10.3889	12.5167			0.36744	0.887303	1.59053
	CpG-5	12.811	16.5044	15.2122			0.650822	1.28586	1.46639
	CpG-6	20.11	22.7756	28.0875			0.575064	1.03339	1.12594
	CpG-7	7.911	9.66111	9.55444			0.298631	0.470251	0.355041
	CpG-8	9.302	9.20556	8.80778			0.72994	1.26952	1.43843
	CpG-9	6.611	7.62111	8.76333			0.391461	0.899919	1.36046
	CpG-10	4.616	5.8025	6.53889			0.350804	1.02937	1.30496
	CpG-11	3.974	4.94111	4.32125			0.367907	0.723901	0.621874
	CpG-12	6.063	7.36889	6.0475			1.35127	1.01557	1.26725
	CpG-13	4.892	5.21778	4.82			0.567879	0.455375	0.619887
	CpG-14	9.002	9.66	10.13			1.02302	1.00325	1.53004
	CpG-15	2.599	3.57	3.465			0.34807	0.489832	0.922681
	Ogn
			Average					Standard Error
		Control	Lithium	Valproate			Control	Lithium	Valproate
	CpG-1	82.989	82.379	79.1733			1.86276	1.02978	1.30604
	CpG-2	77.601	73.507	76.7			1.38046	1.7763	0.861445
	CpG-3	79.902	80.227	80.808			1.55746	1.52551	0.660598
	CpG-4	88.4712	85.5827	84.5236			0.385281	0.716087	1.096
	CpG-5	90.0911	90.0709	88.3764			1.04668	0.57282	0.935633
	Numbers in bold represent significant differences (p<0.05) after correction for multiple testing
