# Supplementary material for: Search for common targets of lithium and valproic acid identifies novel epigenetic effects of lithium on the rat leptin receptor gene
Source: Transl Psychiatry. 2015 Jul 14;5(7):e600–. doi: 10.1038/tp.2015.90 (PMC5068731; doi:10.1038/tp.2015.90)
Supplement: Supplementary Table 5 [file tp201590x5.xls]

## Sheet: Sheet1
	Primers used for chromatin immunoprecipitation
		rAkt1 Promoter - A	CACTTTAGTGATGGCTCTAAG	147bp
		rAkt1 Promoter - B	GATGGATTTGTCTAAAGAGG
		rOgn Promoter - A	GGCTACATAATGAGACTGTC	150bp
		rOgn Promoter - B	GGTCTCACTCTCAGGTATTAA
		rLepr Region1 - A	AAAATGAAGGAGCTCTTCT	153bp
		rLepr Region1 - B	TCAGCTCGTATTCTACTAGTTAT
		rLepr Region2 - A	CACTGTTCGTCCTTTGTA	150bp
		rLepr Region2 - B	GCTGATGACATCCTTAGAG
		rLepr Region3 - A	GGAGCTGGGGATATACAT	119bp
		rLepr Region3 - B	AGTGACACCACTTCTAACAG
		rLepr Region4 - A	TGTCCCAGCTTTGTAACTAC	136bp
		rLepr Region4 - B	TAAGTTGTGGGATGTTGC
		rLepr Region5 - A	CAGAGCTCAGGACTTCTCTA	128bp
		rLepr Region5 - B	GGCTGATTCTGTTCTCTC
